# Supplementary material for: How animals discriminate between stimulus magnitudes: a meta-analysis
Source: Behav Ecol. 2025 Mar 24;36(3):araf025. doi: 10.1093/beheco/araf025 (PMC12059214; doi:10.1093/beheco/araf025)
Supplement: araf025_suppl_Supplementary_Datas_S1 [file araf025_suppl_supplementary_datas_s1.zip]

Archive with 1 entries (1 files):
- araf025_suppl_Supplementary_Datas_S1.csv
