# Supplementary material for: How animals discriminate between stimulus magnitudes: a meta-analysis
Source: Behav Ecol. 2025 Mar 24;36(3):araf025. doi: 10.1093/beheco/araf025 (PMC12059214; doi:10.1093/beheco/araf025)
Supplement: araf025_suppl_Supplementary_Datas_S1 [file araf025_suppl_supplementary_datas_s1.zip › araf025_suppl_Supplementary_Datas_S1.csv]

Reference	Citation	Species	Common name	Stimulus	Modality	Choice	Task	Weber's law	k	Lower bound	Upper bound	Model fitted	Model test statistic	Model p value	Included	Exclusion reason	Source	Data	Search date	file prefix
Agrillo et al. 2008	Agrillo, C., Dadda, M., Serena, G., Bisazza, A., 2008. Do fish count? Spontaneous discrimination of quantity in female mosquitofish. Anim Cogn 11, 495–503. https://doi.org/10.1007/s10071-008-0140-9	Gambusia affinis	Mosquitofish	Number of conspecifics	vision	innate	rank	reported	1.22	0.94	1.52	gaussian	3.71	0.0026**	Y		Review	Fig 2; Fig 3	2022	agrillo2008
Agrillo et al. 2012	Agrillo, C., Piffer, L., Bisazza, A., Butterworth, B., 2012. Evidence for two numerical systems that are similar in humans and guppies. PLoS ONE 7, e31923. https://doi.org/10.1371/journal.pone.0031923	Poecilia reticulata	Guppy	Number of conspecifics	vision	innate	rank	reported	0.85	0.54	1.04	gaussian	3.97	<.001***	Y		Review	Figure 4	2022	agrillo2012
Benozzo et al. 2022	Benozzo, D., Ferrucci, L., Genovesio, A., 2022. Effects of contraction bias on the decision process in the macaque prefrontal cortex. Cereb Cortex. https://doi.org/10.1093/cercor/bhac253	Macaca mulatta	Rhesus macaque	distance	vision	conditioned	rank	reported	0.40	0.37	0.44	binomial	69.66	<.001***	Y		Database	Fig 2C	2022	benozzo2022
Beran 2012	Beran, M.J., 2012. Quantity judgments of auditory and visual stimuli by chimpanzees (Pan troglodytes). J Exp Psychol Anim Behav Process 38, 23. https://doi.org/10.1037/a0024965	Pan troglodytes	Chimpanzee	Quantity	hearing	innate	rank	reported	1.44	0.68	2.32	binomial	3.38	<.001***	Y		Review	Email	2022	beran2012
Bizo et al. 2006	Bizo, L.A., Chu, J.Y.M., Sanabria, F., Killeen, P.R., 2006. The failure of Weber’s law in time perception and production. Behav Process 71, 201–210. https://doi.org/10.1016/j.beproc.2005.11.006	Columba livia	Rock dove	Duration	vision	conditioned	rank	reported	1.04	0.92	1.17	binomial	3.94	<.001***	Y		Review	Fig 1	2022	bizo2006
Camarillo et al. 2012	Camarillo, L., Luna, R., Nácher, V., Romo, R., 2012. Coding perceptual discrimination in the somatosensory thalamus. PNAS 109, 21093–21098. https://doi.org/10.1073/pnas.1219636110	Macaca mulatta	Rhesus macaque	Vibrotactile freq.	touch	conditioned	rank	not reported	0.23	0.10	0.37	binomial	25.71	<.001***	Y		Database	Email	2022	camarillo2012
Caves and Kelley 2023	Caves, E.M., Kelley, L.A., 2023. Proportional processing of a visual mate choice signal in the green swordtail, Xiphophorus hellerii. Ecol Lett. https://doi.org/10.1111/ele.14179	Xiphophorus hellerii	Green swordtail	Body size	vision	innate	rank	reported	2.01	0.95	3.52	gaussian	3.14	0.0018**	Y		Database	Data for Caves & Kelley: Proportional processing of a visual mate choice signal in the green swordtail, Xiphophorus hellerii, 2022. https://doi.org/10.6084/m9.figshare.21701645.v3	2022	caves2023
Dehnhardt 1994	Dehnhardt, G., 1994. Tactile size discrimination by a California sea lion (Zalophus californianus) using its mystacial vibrissae. J Comp Physiol A 175, 791–800. https://doi.org/10.1007/BF00191851	Zalophus californianus	California sea lion	Size	touch	conditioned	rank	reported	0.96	0.87	1.06	binomial	10.36	<.001***	Y		Database	Fig 3A-D	2022	dehnhardt1994
Dixit et al. 2022	Dixit, T., Apostol, A.L., Chen, K.-C., Fulford, A.J.C., Town, C.P., Spottiswoode, C.N., 2022. Visual complexity of egg patterns predicts egg rejection according to Weber’s law. Proc R Soc B 289, 20220710. https://doi.org/10.1098/rspb.2022.0710	Prinia subflava	Tawny-flanked prinia	Egg complexity	vision	innate	difference	reported	1.24	0.27	2.08	binomial	2.88	0.004**	Y		Database	Dryad | Data -- Visual complexity of egg patterns predicts egg rejection according to Weber’s law [WWW Document], n.d. URL https://datadryad.org/stash/dataset/doi:10.5061/dryad.nvx0k6dvh (accessed 2.10.25).	2022	dixit2022
Firzlaff et al. 2006	Firzlaff, U., Schörnich, S., Hoffmann, S., Schuller, G., Wiegrebe, L., 2006. A neural correlate of stochastic echo imaging. J Neurosci 26, 785–791. https://doi.org/10.1523/JNEUROSCI.3478-05.2006	Phyllostomus discolor	Pale spear-nosed bat	Echo roughness	hearing	conditioned	difference	not reported	-2.43	-2.61	-2.26	binomial	18.87	<.001***	Y		Database	Email	2022	firzlaff2006
Franks et al. 2005 (i)	Franks, N.R., Dornhaus, A., Metherell, B.G., Nelson, T.R., Lanfear, S.A.J., Symes, W.S., 2005. Not everything that counts can be counted: ants use multiple metrics for a single nest trait. Proceedings of the Royal Society B: Biological Sciences 273, 165–169. https://doi.org/10.1098/rspb.2005.3312	Temnothorax albipennis	Rock ant	Number	vision	innate	rank	reported	1.16	0.88	1.36	binomial	2.9	0.0038**	Y		Database	Table 1	2024	franks2005_num
Frech et al. 2012	Frech, B., Vogtsberger, M., Neumeyer, C., 2012. Visual discrimination of objects differing in spatial depth by goldfish. J Comp Physiol A 198, 53–60. https://doi.org/10.1007/s00359-011-0685-y	Carassius auratus	Goldfish	Distance	vision	conditioned	difference	reported	1.20	1.04	1.35	binomial	10.24	<.001***	Y		Database	Fig 3	2022	frech2012
Gazes et al. 2018 (i)	Gazes, R.P., Billas, A.R., Schmitt, V., 2018. Impact of stimulus format and reward value on quantity discrimination in capuchin and squirrel monkeys. Learn Behav 46, 89–100. https://doi.org/10.3758/s13420-017-0295-9	Saimiri sciureus	Squirrel monkey	Quantity	vision	conditioned	rank	reported	-0.02	-1.85	1.04	binomial	2.49	0.0127*	Y		Database	Email	2024	gazes2018_pebbles_SM
Gazes et al. 2018 (ii)	Gazes, R.P., Billas, A.R., Schmitt, V., 2018. Impact of stimulus format and reward value on quantity discrimination in capuchin and squirrel monkeys. Learn Behav 46, 89–100. https://doi.org/10.3758/s13420-017-0295-9	Sapajus apella	Capuchin	Quantity	vision	conditioned	rank	reported	0.47	-0.76	1.29	binomial	2.42	0.0155*	Y		Database	Email	2024	gazes2018_pebbles_capuchin
Gazes et al. 2018 (iii)	Gazes, R.P., Billas, A.R., Schmitt, V., 2018. Impact of stimulus format and reward value on quantity discrimination in capuchin and squirrel monkeys. Learn Behav 46, 89–100. https://doi.org/10.3758/s13420-017-0295-9	Sapajus apella	Capuchin	Quantity	vision	innate	rank	reported	0.64	0.34	0.92	binomial	9.72	<.001***	Y		Database	Email	2024	gazes2018_food_capuchin
Gazes et al. 2018 (iv)	Gazes, R.P., Billas, A.R., Schmitt, V., 2018. Impact of stimulus format and reward value on quantity discrimination in capuchin and squirrel monkeys. Learn Behav 46, 89–100. https://doi.org/10.3758/s13420-017-0295-9	Saimiri sciureus	Squirrel monkey	Quantity	vision	innate	rank	reported	0.82	0.49	1.13	binomial	7.64	<.001***	Y		Database	Email	2024	gazes2018_food_SM
Hainsworth and Wolf 1976	Hainsworth, F.R., Wolf, L.L., 1976. Nectar Characteristics and food selection by hummingbirds. Oecologia 25, 101–113. https://doi.org/10.1007/BF00368847	Trochilidae spp.	Hummingbird spp.	Sugar concentration	taste	innate	rank	not reported	1.73	1.57	1.91	binomial	11.38	<.001***	Y		Review	Email	2022	nachev2013_hummingbirds
Hampson et al. 2010 (i)	Hampson, C.L., Body, S., den Boon, F.S., Cheung, T.H.C., Bezzina, G., Langley, R.W., Fone, K.C.F., Bradshaw, C.M., Szabadi, E., 2010. Comparison of the effects of 2,5-dimethoxy-4-iodoamphetamine and D-amphetamine on the ability of rats to discriminate the durations and intensities of light stimuli. Behav Pharmacol 21, 11. https://doi.org/10.1097/FBP.0b013e328334707a	Rattus norvegicus	Brown rat	Duration	vision	conditioned	rank	not reported	0.65	0.24	1.13	binomial	5.26	<.001***	Y		Database	Fig 2a	2022	hampson2010_duration
Hampson et al. 2010 (ii)	Hampson, C.L., Body, S., den Boon, F.S., Cheung, T.H.C., Bezzina, G., Langley, R.W., Fone, K.C.F., Bradshaw, C.M., Szabadi, E., 2010. Comparison of the effects of 2,5-dimethoxy-4-iodoamphetamine and D-amphetamine on the ability of rats to discriminate the durations and intensities of light stimuli. Behav Pharmacol 21, 11. https://doi.org/10.1097/FBP.0b013e328334707a	Rattus norvegicus	Brown rat	Light intensity	vision	conditioned	rank	not reported	1.14	0.92	1.36	binomial	5.26	<.001***	Y		Database	Fig 2b	2022	hampson2010_intensity
Hemingway et al. 2018	Hemingway, C.T., Ryan, M.J., Page, R.A., 2018. Cognitive constraints on optimal foraging in frog-eating bats. Anim Behav 143, 43–50. https://doi.org/10.1016/j.anbehav.2018.07.007	Trachops cirrhosus	Fringe-lipped bat	Number of frogs	hearing	innate	rank	reported	2.69	1.99	3.59	binomial	4.69	<.001***	Y		Database	Hemingway et al._2018_data.csv [WWW Document], n.d. URL https://figshare.com/articles/dataset/Hemingway_et_al_2018_data_csv/6794081?file=12357545 (accessed 2.10.25).	2022	hemingway2018
Iwanir et al. 2019 (i)	Iwanir, S., Ruach, R., Itskovits, E., Pritz, C.O., Bokman, E., Zaslaver, A., 2019. Irrational behavior in C. elegans arises from asymmetric modulatory effects within single sensory neurons. Nat Commun 10, 3202. https://doi.org/10.1038/s41467-019-11163-3	Caenorhabditis elegans	Roundworm	Concentration	smell	innate	rank	not reported	1.00	0.98	1.01	gaussian	28.09	<.001***	Y		Database	Supplementary data 1	2022	iwanir2019_volatiles
Klink and Klump 2004	Klink, K.B., Klump, G.M., 2004. Duration discrimination in the mouse (Mus musculus). J Comp Physiol A 190, 1039–1046. https://doi.org/10.1007/s00359-004-0561-0	Mus musculus	House mouse	Duration	hearing	conditioned	difference	reported	0.89	0.87	0.92	binomial	40.81	<.001***	Y		Database and review	Fig 1	2022	klink2004
LaBarbera et al. 2020	LaBarbera, K., Nelson, P., Bee, M., 2020. Mate choice and the ‘opposite miss’ to Weber’s law: proportional processing governs signal preferences in a treefrog. Anim Behav 168, 199–209. https://doi.org/10.1016/j.anbehav.2020.08.014	Hyla chrysoscelis	Cope's gray treefrog	Call pulse no.	hearing	innate	rank	reported	1.58	1.38	1.82	binomial	6.32	<.001***	Y		Database	LaBarbera, K., Nelson, P.B., Bee, M.A., 2020. Advertisement call length preferences of female Cope’s gray treefrogs (Hyla chrysoscelis) in two-alternative choice tests.	2022	labarbera2020
Luna et al. 2005	Luna, R., Hernández, A., Brody, C.D., Romo, R., 2005. Neural codes for perceptual discrimination in primary somatosensory cortex. Nat Neurosci 8, 1210–1219. https://doi.org/10.1038/nn1513	Macaca mulatta	Rhesus macaque	Vibrotactile frequency	touch	conditioned	rank	not reported	-0.13	-0.48	0.21	binomial	1.94	0.0526.	Y		Database	Fig 2a-d	2024	luna2005
Mayrhofer et al. 2013	Mayrhofer, J.M., Skreb, V., von der Behrens, W., Musall, S., Weber, B., Haiss, F., 2013. Novel two-alternative forced choice paradigm for bilateral vibrotactile whisker frequency discrimination in head-fixed mice and rats. J Neurophysiol 109, 273–284. https://doi.org/10.1152/jn.00488.2012	Rattus norvegicus	Brown rat	Vibrotactile freq.	touch	conditioned	difference	not reported	1.57	1.12	2.06	binomial	24.16	<.001***	Y		Database	Fig 3	2022	mayrhofer2013
Musall et al. 2014	Musall, S., von der Behrens, W., Mayrhofer, J.M., Weber, B., Helmchen, F., Haiss, F., 2014. Tactile frequency discrimination is enhanced by circumventing neocortical adaptation. Nat Neurosci 17, 1567–1573. https://doi.org/10.1038/nn.3821	Rattus norvegicus	Brown rat	Vibrotactile freq	touch	conditioned	difference	not reported	0.65	0.46	0.84	binomial	10.95	<.001***	Y		Database	Figure 1f	2022	musall2014
Nachev and Winter 2012	Nachev, V., Winter, Y., 2012. The psychophysics of uneconomical choice: non-linear reward evaluation by a nectar feeder. Anim Cogn 15, 393–400. https://doi.org/10.1007/s10071-011-0465-7	Glossophaga commissarisi	Commissaris's long-tongued bat	Sugar concentration	taste	innate	rank	reported	1.39	1.36	1.42	binomial	65.15	<.001***	Y		Review	Email	2022	nachev2013_batscr
Nachev et al. 2013 (i)	Nachev, V., Thomson, J.D., Winter, Y., 2013. The psychophysics of sugar concentration discrimination and contrast evaluation in bumblebees. Anim Cogn 16, 417–427. https://doi.org/10.1007/s10071-012-0582-y	Bombus impatiens	Common eastern bumble bee	Sugar concentration	taste	innate	rank	reported	-0.16	-0.19	-0.12	binomial	73.44	<.001***	Y		Database and review	Email	2022	nachev2013_bumblebees
Nachev et al. 2013 (ii)	Nachev, V., Stich, K.P., Winter, Y., 2013. Weber’s Law, the magnitude effect and discrimination of sugar concentrations in nectar-feeding animals. PLOS ONE 8, e74144. https://doi.org/10.1371/journal.pone.0074144	Glossophaga soricina	Pallas's long-tongued bat	Sugar concentration	taste	innate	rank	reported	1.91	1.83	2.00	binomial	33.65	<.001***	Y		Review	Email	2022	nachev2013_bats
Nieder and Miller 2003	Nieder, A., Miller, E.K., 2003. Coding of cognitive magnitude: compressed scaling of numerical information in the primate prefrontal cortex. Neuron 37, 149–157. https://doi.org/10.1016/S0896-6273(02)01144-3	Macaca mulatta	Rhesus macaque	Quantity	vision	conditioned	difference	reported	0.76	0.67	0.85	binomial	-15.2	<.001***	Y		Review	Figure 3	2022	nieder2003
Pacheco and Bertram 2014 (i)	Pacheco, K., Bertram, S.M., 2014. How male sound pressure level influences phonotaxis in virgin female Jamaican field crickets (Gryllus assimilis). PeerJ 2, e437. https://doi.org/10.7717/peerj.437	Gryllus assimilis	Jamaican field cricket	Call amplitude	hearing	innate	rank	not reported	0.35	-0.71	1.82	gaussian	-3.36	0.001**	Y		Database	Supplemental	2022	pacheco2014_arena
Perna et al. 2012	Perna, A., Granovskiy, B., Garnier, S., Nicolis, S.C., Labédan, M., Theraulaz, G., Fourcassié, V., Sumpter, D.J.T., 2012. Individual rules for trail pattern formation in Argentine ants (Linepithema humile). PLoS Comput Biol 8, e1002592. https://doi.org/10.1371/journal.pcbi.1002592	Linepithema humile	Argentine ant	Pheromone concentration	smell	innate	rank	reported	0.86	0.85	0.87	binomial	-97.45	<.001***	Y		Review	Email	2022	perna2012
Salinas et al. 2000	Salinas, E., Hernández, A., Zainos, A., Romo, R., 2000. Periodicity and firing rate as candidate neural codes for the frequency of vibrotactile stimuli. J Neurosci 20, 5503–5515. https://doi.org/10.1523/JNEUROSCI.20-14-05503.2000	Macaca mulatta	Rhesus macaque	Sound freq.	hearing	conditioned	difference	not reported	-0.17	-0.25	-0.09	binomial	11.13	<.001***	Y		Database	Fig. 1 b and c	2022	salinas2000
Sanderson 2006	Sanderson, C., 2006. A test of models predicting perceived versus actual rewards using the honeybee as a model system. University of Tulsa.	Apis mellifera	Western honey bee	Sugar concentration	taste	innate	rank	not reported	0.39	0.28	0.50	binomial	17.48	<.001***	Y		Review	Email	2022	nachev2013_honeybees
Schwartz et al. 2001 (i)	Schwartz, J.J., Buchanan, B.W., Gerhardt, H.C., 2001. Female mate choice in the gray treefrog (Hyla versicolor) in three experimental environments. Behav Ecol Sociobiol 49, 443–455. https://doi.org/10.1007/s002650100317	Hyla versicolor	Eastern gray treefrog	Pulses per call	hearing	innate	rank	not reported	0.58	-0.30	1.42	binomial	6.25	<.001***	Y		Database	Email	2022	schwartz2001_percall
Schwartz et al. 2001 (ii)	Schwartz, J.J., Buchanan, B.W., Gerhardt, H.C., 2001. Female mate choice in the gray treefrog (Hyla versicolor) in three experimental environments. Behav Ecol Sociobiol 49, 443–455. https://doi.org/10.1007/s002650100317	Hyla versicolor	Eastern gray treefrog	Call pulse no.	hearing	innate	rank	not reported	1.01	0.70	1.35	binomial	4.67	<.001***	Y		Database	Email	2022	schwartz2001_total
Schwarz and von der Emde 2001	Schwarz, S., von der Emde, G., 2001. Distance discrimination during active electrolocation in the weakly electric fish Gnathonemus petersii. J Comp Physiol A 186, 1185–1197. https://doi.org/10.1007/s003590000170	Gnathonemus petersii	Peters's elephantnose fish	Distance	electroreception	conditioned	rank	not reported	1.28	1.14	1.42	binomial	13.41	<.001***	Y		Database	Fig 3A	2022	schwarz2001
Stubbs et al. 1994	Stubbs, D.A., Dreyfus, L.R., Fetterman, J.G., Boynton, D.M., Locklin, N., Smith, L.D., 1994. Duration comparison: relative stimulus differences, stimulus age, and stimulus predictiveness. J Exp Anal Behav 62, 15–32. https://doi.org/10.1901/jeab.1994.62-15	Columba livia	Rock dove	Duration	vision	conditioned	rank	reported	1.24	1.07	1.45	binomial	3.41	<.001***	Y		Database	Fig 6B	2022	stubbs1994
Wieskotten et al. 2011	Wieskotten, S., Mauck, B., Miersch, L., Dehnhardt, G., Hanke, W., 2011. Hydrodynamic discrimination of wakes caused by objects of different size or shape in a harbour seal (Phoca vitulina). The Journal of experimental biology 214, 1922–30. https://doi.org/10.1242/jeb.053926	Phoca vitulina	Harbour seal	Size	touch	conditioned	difference	reported	0.16	-0.20	0.49	binomial	0.98	0.328	Y		Database	Fig 4C (found in Hanke et al. 2012, Hydrodynamic hydrodynamic perception in pinnipeds)	2024	hanke2012
van den Berg et al. 2020	van den Berg, C.P., Hollenkamp, M., Mitchell, L.J., Watson, E.J., Green, N.F., Marshall, N.J., Cheney, K.L., 2020. More than noise: context-dependent luminance contrast discrimination in a coral reef fish (Rhinecanthus aculeatus). J Exp Biol 223, jeb232090. https://doi.org/10.1242/jeb.232090	Rhinecanthus aculeatus	Lagoon triggerfish	Luminance	vision	conditioned	difference	not reported	1.79	1.65	1.93	binomial	17.66	<.001***	Y		Database	More than noise: Context-dependant luminance contrast discrimination in a coral reef fish (Rhinecanthus aculeatus) - UQ eSpace [WWW Document], n.d. URL https://espace.library.uq.edu.au/view/UQ:5180fb1 (accessed 2.10.25).	2022	vandenberg2020
Colbert et al. 2004	Colbert, C.L., Garcea, M., Spector, A.C., 2004. Effects of Selective Lingual Gustatory Deafferentation on Suprathreshold Taste Intensity Discrimination of NaCl in Rats. Behavioral Neuroscience 118, 1409–1417. https://doi.org/10.1037/0735-7044.118.6.1409	Rattus norvegicus	Brown rat	Salt concentration	taste	conditioned	difference	not reported	1.24	1.21	1.27	binomial	54.29	<.001***	N	AIC plot	Database	Figure 1	2022	colbert2004
Kwek et al. 2023	Kwek, B.Z.W., Zhou, W., Yu, L., Ding, G., Li, D., 2023. Female preference for males with lower pattern contrast follows Weber’s law of proportional processing in jumping spiders. Functional Ecology. https://doi.org/10.1111/1365-2435.14400	Siler semiglaucus	Jade jumping spider	Contrast	vision	innate	rank	reported	1.67	1.30	2.98	gaussian	1.78	0.0784.	N	AIC plot	Database	Kwek, B.Z.W., Zhou, W., Yu, L., Ding, G., Li, D., 2023. Data from: Female preference for males with lower pattern contrast follows Weber’s law of proportional processing in an ornate jumping spider. https://doi.org/10.5061/DRYAD.63XSJ3V62	2022	kwek2023
Limousin and Greenfield 2009	Limousin, D., Greenfield, M.D., 2009. Evaluation of amplitude in male song: female waxmoths respond to fortissimo notes. Journal of Experimental Biology 212, 4091–4100. https://doi.org/10.1242/jeb.035345	Achroia grisella	Lesser wax moth	Sound amplitude	hearing	innate	rank	not reported	-8.45	-13.88	3.46	binomial	0.07	0.9414	N	AIC plot	Database	Fig 1a	2022	limousin2009
Thuenken et al. 2014	Thünken, T., Eigster, M., Frommen, J.G., 2014. Context-dependent group size preferences in large shoals of three-spined sticklebacks. Animal Behaviour 90, 205–210. https://doi.org/10.1016/j.anbehav.2014.01.024	Gasterosteus aculeatus	Three-spined stickleback	Number	vision	innate	rank	reported	0.08	-1.95	5.70	gaussian	3.9	<.001***	N	AIC plot	Database	Email	2024	thuenken2014
Bartsch and Schmidt 1993	Bartsch, E., Schmidt, S., 1993. Psychophysical frequency modulation thresholds in a FM-bat, Tadarida brasiliensis. Hearing Research 67, 128–138. https://doi.org/10.1016/0378-5955(93)90240-2	Tadarida brasiliensis	Mexican free-tailed bat	Sound freq.	hearing	conditioned	difference	not reported	4.29	-5.91	11.03	binomial	6.44	<.001***	N	interval	Database	Fig 2	2022	bartsch1993
Bee et al. 2012	Bee, M.A., Vélez, A., Forester, J.D., 2012. Sound level discrimination by gray treefrogs in the presence and absence of chorus-shaped noise. J Acoust Soc Am 131, 4188–4195. https://doi.org/10.1121/1.3699271	Hyla chrysoscelis	Cope's gray treefrog	Call amplitude	hearing	innate	rank	reported	5.29	0.27	14.12	binomial	3.37	<.001***	N	interval	Review	Email	2022	bee2012
Kloepper et al. 2010	Kloepper, L.N., Nachtigall, P.E., Gisiner, R., Breese, M., 2010. Decreased echolocation performance following high-frequency hearing loss in the false killer whale (Pseudorca crassidens). Journal of Experimental Biology 213, 3717–3722. https://doi.org/10.1242/jeb.042788	Pseudorca crassidens	False killer whale	Thickness	hearing	conditioned	difference	not reported	0.69	-2.14	3.55	binomial	6.58	<.001***	N	interval	Database	Fig 2	2022	kloepper2010
Langen 1999	Langen, T.A., 1999. How western scrub-jays (Aphelocoma californica) select a nut: effects of the number of options, variation in nut size, and social competition among foragers. Anim Cogn 2, 223–233. https://doi.org/10.1007/s100710050043	Aphelocoma californica	Western scrub-jay	Weight	touch	innate	rank	reported	8.29	4.30	14.84	binomial	5.51	<.001***	N	interval	Database	Email	2024	langen1999
Liu and Newsome 2005	Liu, J., Newsome, W.T., 2005. Correlation between Speed Perception and Neural Activity in the Middle Temporal Visual Area. J. Neurosci. 25, 711–722. https://doi.org/10.1523/JNEUROSCI.4034-04.2005	Macaca mulatta	Rhesus macaque	Speed	vision	conditioned	rank	not reported	-0.61	-2.58	1.28	binomial	3.85	<.001***	N	interval	Database	Figure 2	2022	liu2005
Pacheco and Bertram 2014 (ii)	Pacheco, K., Bertram, S.M., 2014. How male sound pressure level influences phonotaxis in virgin female Jamaican field crickets (Gryllus assimilis). PeerJ 2, e437. https://doi.org/10.7717/peerj.437	Gryllus assimilis	Jamaican field cricket	Call amplitude	hearing	innate	rank	not reported	5.17	2.72	10.55	gaussian	-5.19	<.001***	N	interval	Database	Supplemental	2022	pacheco2014_trackball
von Stebut and Schmidt 2001	von Stebut, B., Schmidt, S., 2001. Frequency discrimination threshold at search call frequencies in the echolocating bat, Eptesicus fuscus. J Comp Physiol A 187, 287–291. https://doi.org/10.1007/s003590100200	Eptesicus fuscus	Big brown bat	Sound freq.	hearing	conditioned	rank	not reported	0.24	-3.57	4.02	binomial	11.72	<.001***	N	interval	Database	Fig 2	2022	vonstebut2001
von der Emde and Ronacher 1994	von der Emde, G., Ronacher, B., 1994. Perception of electric properties of objects in electrolocating weakly electric fish: two-dimensional similarity scaling reveals a City-Block metric. J Comp Physiol A 175, 801–812. https://doi.org/10.1007/BF00191852	Gnathonemus petersii	Peters's elephantnose fish	Amplitude	electroreception	conditioned	difference	not reported	5.84	0.77	10.93	binomial	-3.81	<.001***	N	interval	Database	Fig 4a-b	2022	vonderemde1994
Abolins-Abols et al. 2020	Abolins-Abols, M., Hauber, M.E., 2019. Proximate Predictors of Variation in Egg Rejection Behavior by Hosts of Avian Brood Parasites. https://doi.org/10.1101/788505	Turdus reticulata	American Robin	Clutch size	vision	innate	difference	reported	NA	NA	NA	binomial		NA	N	k failed	Database	Fig 2	2022	abolinsabols2021
Baker et al. 2011	Baker, J.M., Shivik, J., Jordan, K.E., 2011. Tracking of food quantity by coyotes (Canis latrans). Behavioural Processes 88, 72–75. https://doi.org/10.1016/j.beproc.2011.08.006	Canis latrans	Coyote	Quantity of food	vision	innate	rank	reported	NA	NA	NA	binomial		NA	N	k failed	Review	Fig. 1	2022	baker2012
Dehnhardt and Dücker 1996	Dehnhardt, G., Dücker, G., 1996. Tactual discrimination of size and shape by a California sea lion (Zalophus californianus). Animal Learning & Behavior 24, 366–374. https://doi.org/10.3758/BF03199008	Zalophus californianus	California sea lion	Size	touch	conditioned	rank	reported	NA	NA	NA	binomial		NA	N	k failed	Database	Figure 3A	2022	dehnhardt1996
Franks et al. 2005 (ii)	Franks, N.R., Dornhaus, A., Metherell, B.G., Nelson, T.R., Lanfear, S.A.J., Symes, W.S., 2005. Not everything that counts can be counted: ants use multiple metrics for a single nest trait. Proceedings of the Royal Society B: Biological Sciences 273, 165–169. https://doi.org/10.1098/rspb.2005.3312	Temnothorax albipennis	Rock ant	Width	touch	innate	rank	reported	NA	NA	NA	binomial		NA	N	k failed	Database	Table 1	2024	franks2005_width
Gómez-Laplaza and Gerlai 2011	Gómez-Laplaza, L.M., Gerlai, R., 2011. Can angelfish (Pterophyllum scalare) count? Discrimination between different shoal sizes follows Weber’s law. Anim Cogn 14, 1–9. https://doi.org/10.1007/s10071-010-0337-6	Pterophyllum scalare	Angelfish	Number of conspecifics	vision	innate	rank	reported	NA	NA	NA	binomial		NA	N	k failed	Review	Fig 2	2022	gomezlaplaza2011
Garderes et al. 2024	Gardères, P.-M., Le Gal, S., Rousseau, C., Mamane, A., Ganea, D.A., Haiss, F., 2024. Coexistence of state, choice, and sensory integration coding in barrel cortex LII/III. Nat Commun 15, 4782. https://doi.org/10.1038/s41467-024-49129-9	Mus musculus	House mouse	Vibrotactile frequency	touch	conditioned	rank	not reported	NA	NA	NA	binomial		NA	N	k failed	Database	Fig 1D	2024	garderes2024
Gerdjikov et al. 2018 2018	Gerdjikov, T.V., Bergner, C.G., Schwarz, C., 2018. Global Tactile Coding in Rat Barrel Cortex in the Absence of Local Cues. Cerebral Cortex 28, 2015–2027. https://doi.org/10.1093/cercor/bhx108	Rattus norvegicus	Brown rat	Vibrotactile frequency	touch	conditioned	difference	reported	NA	NA	NA	binomial		NA	N	k failed	Database	Fig 1c	2022	gerdjikov2018
Hauf et al. 2008 (i)	Hauf, P., Prior, H., Sarris, V., 2008. Generalization gradients and representation modes after absolute and relative discrimination learning in young chickens. Behavioural Processes 78, 93–99. https://doi.org/10.1016/j.beproc.2008.01.005	Gallus gallus domesticus	Chicken	Size	vision	conditioned	difference	reported	NA	NA	NA	binomial		NA	N	k failed	Database	Fig 3 top right	2022	hauf2008_abs
Hauf et al. 2008 (ii)	Hauf, P., Prior, H., Sarris, V., 2008. Generalization gradients and representation modes after absolute and relative discrimination learning in young chickens. Behavioural Processes 78, 93–99. https://doi.org/10.1016/j.beproc.2008.01.005	Gallus gallus domesticus	Chicken	Size	vision	conditioned	rank	reported	NA	NA	NA	binomial		NA	N	k failed	Database	Fig 3 bottom right	2022	hauf2008_rel
Iwanir et al. 2019 (ii)	Iwanir, S., Ruach, R., Itskovits, E., Pritz, C.O., Bokman, E., Zaslaver, A., 2019. Irrational behavior in C. elegans arises from asymmetric modulatory effects within single sensory neurons. Nat Commun 10, 3202. https://doi.org/10.1038/s41467-019-11163-3	Caenorhabditis elegans	Roundworm	Concentration	taste	innate	rank	not reported	NA	NA	NA	gaussian		NA	N	k failed	Database	Supplementary data 1	2022	iwanir2019_salts
Lemus et al. 2009	Lemus, L., Hernández, A., Romo, R., 2009. Neural encoding of auditory discrimination in ventral premotor cortex. Proceedings of the National Academy of Sciences 106, 14640–14645. https://doi.org/10.1073/pnas.0907505106	Macaca mulatta	Rhesus macaque	Sound flutter freq.	hearing	conditioned	rank	not reported	NA	NA	NA	binomial		NA	N	k failed	Database	Fig 1B	2022	lemus2009
Lind et al. 2013	Lind, O., Karlsson, S., Kelber, A., 2013. Brightness Discrimination in Budgerigars (Melopsittacus undulatus). PLOS ONE 8, e54650. https://doi.org/10.1371/journal.pone.0054650	Melopsittacus undulatus	Budgerigar	Brightness	vision	conditioned	rank	not reported	NA	NA	NA	binomial		NA	N	k failed	Database	Figure 2	2022	lind2013
Liu et al. 2010	Liu, Y., Qin, L., Zhang, X., Dong, C., Sato, Y., 2010. Neural correlates of auditory temporal-interval discrimination in cats. Behavioural Brain Research 215, 28–38. https://doi.org/10.1016/j.bbr.2010.06.013	Felis catus	Cat	Duration	hearing	conditioned	difference	not reported	NA	NA	NA	binomial		NA	N	k failed	Database	Fig. 3	2022	liu2010
Maier and Klump 1990	Maier, E.H., Klump, G.M., 1990. Auditory duration discrimination in the European starling (Sturnus vulgaris). The Journal of the Acoustical Society of America 88, 616–621. https://doi.org/10.1121/1.399765	Sturnus vulgaris	Common starling	Sound freq.	hearing	conditioned	difference	reported	NA	NA	NA	gaussian		NA	N	k failed	Database	Fig. 1	2022	maier1990
Qi et al. 2022	Qi, J., Ye, C., Naskar, S., Inácio, A.R., Lee, S., 2022. Posteromedial thalamic nucleus activity significantly contributes to perceptual discrimination. PLOS Biology 20, e3001896. https://doi.org/10.1371/journal.pbio.3001896	Mus musculus	House mouse	Grit	touch	conditioned	difference	not reported	NA	NA	NA	binomial		NA	N	k failed	Database	Supplemental	2024	qi2022
Qin et al. 2009	Qin, L; Liu, YC; Wang, JY; Li, SN; Sato, Y	Felis catus	Domestic cat	Duration	hearing	conditioned	difference	not reported	NA	NA	NA	binomial		NA	N	k failed	Database	Figure 6	2022	qin2009
Sanayei et al. 2018	Sanayei, M., Chen, X., Chicharro, D., Distler, C., Panzeri, S., Thiele, A., 2018. Perceptual learning of fine contrast discrimination changes neuronal tuning and population coding in macaque V4. Nat Commun 9, 4238. https://doi.org/10.1038/s41467-018-06698-w	Macaca mulatta	Rhesus macaque	Visual contrast level	vision	conditioned	rank	not reported	NA	NA	NA	binomial		NA	N	k failed	Database	Supplementary table 1	2022	sanayei2018
Schulze and Scheich 1999	Schulze, H., Scheich, H., 1999. Discrimination learning of amplitude modulated tones in Mongolian gerbils. Neuroscience Letters 261, 13–16. https://doi.org/10.1016/S0304-3940(98)00991-4	Meriones unguiculatus	Mongolian gerbil	Sound freq.	hearing	conditioned	difference	not reported	NA	NA	NA	binomial		NA	N	k failed	Database	Fig. 1	2022	schulze1999
Talwar and Gerstein 2001	Talwar, S.K., Gerstein, G.L., 2001. Reorganization in Awake Rat Auditory Cortex by Local Microstimulation and Its Effect on Frequency-Discrimination Behavior. Journal of Neurophysiology 86, 1555–1572. https://doi.org/10.1152/jn.2001.86.4.1555	Rattus norvegicus	Brown rat	Sound freq.	hearing	conditioned	difference	not reported	NA	NA	NA	binomial		NA	N	k failed	Database	Table 2	2022	talwar2001
Thiele et al. 2024	Thiele, A., Chen, X., Sanayei, M., Chicharro, D., Distler, C., Panzeri, S., 2024. Perceptual Learning of Fine Contrast Discrimination Under Non-roving, Roving-Without-Flanker, and Roving-with-Flanker Conditions and its Relation to Neuronal Activity in Macaque V1. J Cogn Enhanc 8, 308–333. https://doi.org/10.1007/s41465-024-00298-x	Macaca mulatta	Rhesus macaque	Contrast	vision	conditioned	rank	reported	NA	NA	NA	binomial		NA	N	k failed	Database	Fig. 5A	2024	thiele2024
Tumulty et al. 2022 (i)	Tumulty, J.P., Fouilloux, C.A., Goyes Vallejos, J., Bee, M.A., 2022. Predicting and Measuring Decision Rules for Social Recognition in a Neotropical Frog. The American Naturalist 200, E77–E92. https://doi.org/10.1086/720279	Anomaloglossus beebei	Golden rocket frog	Call pulse duration	hearing	innate	difference	not reported	NA	NA	NA	gaussian		NA	N	k failed	Database	Tumulty, J., Fouilloux, C., Goyes Vallejos, J., Bee, M., 2023. Data from: Predicting and measuring decision rules for social recognition in a Neotropical frog. https://doi.org/10.5061/DRYAD.1RN8PK0VR	2022	tumulty2001_duration
Tumulty et al. 2022 (ii)	Tumulty, J.P., Fouilloux, C.A., Goyes Vallejos, J., Bee, M.A., 2022. Predicting and Measuring Decision Rules for Social Recognition in a Neotropical Frog. The American Naturalist 200, E77–E92. https://doi.org/10.1086/720279	Anomaloglossus beebei	Golden rocket frog	Call pulse interval	hearing	innate	difference	not reported	NA	NA	NA	gaussian		NA	N	k failed	Database	Tumulty, J., Fouilloux, C., Goyes Vallejos, J., Bee, M., 2023. Data from: Predicting and measuring decision rules for social recognition in a Neotropical frog. https://doi.org/10.5061/DRYAD.1RN8PK0VR	2022	tumulty2022_interval
Tumulty et al. 2022 (iii)	Tumulty, J.P., Fouilloux, C.A., Goyes Vallejos, J., Bee, M.A., 2022. Predicting and Measuring Decision Rules for Social Recognition in a Neotropical Frog. The American Naturalist 200, E77–E92. https://doi.org/10.1086/720279	Anomaloglossus beebei	Golden rocket frog	Call pulse period	hearing	innate	difference	not reported	NA	NA	NA	gaussian		NA	N	k failed	Database	Tumulty, J., Fouilloux, C., Goyes Vallejos, J., Bee, M., 2023. Data from: Predicting and measuring decision rules for social recognition in a Neotropical frog. https://doi.org/10.5061/DRYAD.1RN8PK0VR	2022	tumulty2022_period
Zhang et al. 2023	Zhang, A., Zador, A.M., 2023. Neurons in the primary visual cortex of freely moving rats encode both sensory and nonsensory task variables. PLoS Biology 21. https://doi.org/10.1371/journal.pbio.3002384	Rattus norvegicus	Brown rat	Quantity	vision	conditioned	rank	not reported	NA	NA	NA	binomial		NA	N	k failed	Database	Zhang, A., 2023. Data for: “Neurons in the primary visual cortex of freely-moving rats encode both sensory and non-sensory task variables” 1. https://doi.org/10.17632/5ms7gcb67j.1	2024	zhang2023
Bogale et al. 2011	Bogale, B.A., Kamata, N., Mioko, K., Sugita, S., 2011. Quantity discrimination in jungle crows, Corvus macrorhynchos. Animal Behaviour 82, 635–641. https://doi.org/10.1016/j.anbehav.2011.05.025	Corvus macrorhynchos	Large-billed crow	Quantity	vision	conditioned	rank	reported	2.92	1.96	7.38	binomial	4.43	<.001***	N	response plot	Review	Figure 3	2022	bogale2011
