# Supplementary material for: How animals discriminate between stimulus magnitudes: a meta-analysis
Source: Behav Ecol. 2025 Mar 24;36(3):araf025. doi: 10.1093/beheco/araf025 (PMC12059214; doi:10.1093/beheco/araf025)
Supplement: araf025_suppl_Supplementary_Datas_S2 [file araf025_suppl_supplementary_datas_s2.xlsx]

## Sheet: databases
Authors	Title	Year	Link	Addresses	WoS.Categories	WoS.Research.Areas	Author.Keywords	WoS.Keywords	Scopus.Keywords	title_pass	second_pass	final_decision	rejection_reason	data	Source	n_duplicates.x	New
Grondin, S	About the (Non)scalar Property for Time Perception	2014	http://dx.doi.org/10.1007/978-1-4939-1782-2_2	Univ Laval, Ecole Psychol, Quebec City, PQ G1V 0A6, Canada	Biology; Medicine, Research & Experimental; Neurosciences	Life Sciences & Biomedicine - Other Topics; Research & Experimental Medicine; Neurosciences & Neurology	Temporal processing; Scalar timing; Weber law; Internal clock	DURATION DISCRIMINATION; TEMPORAL DISCRIMINATION; SCALAR PROPERTY; WEBERS LAW; INTERVAL; EXPLICIT; MEMORY; MODEL; EMPTY; RECONSTRUCTION		y	n		review		databases	1	y
OXENHAM, AJ; MOORE, BCJ	OVERSHOOT AND THE SEVERE DEPARTURE FROM WEBERS LAW	1995	http://dx.doi.org/10.1121/1.411965		Acoustics; Audiology & Speech-Language Pathology	Acoustics; Audiology & Speech-Language Pathology		AUDITORY-NERVE FIBERS; ON-TONE MASKING; INTENSITY DISCRIMINATION; TEMPORAL COURSE; NOTCHED-NOISE; MASKER LEVEL; PRIOR STIMULATION; SIGNAL FREQUENCY; FORCED-CHOICE; RESPONSES		y	n		human		databases	1	y
Zhou, JY; Duong, LR; Simoncelli, EP	A unified framework for perceived magnitude and discriminability of sensory stimuli	2024	http://dx.doi.org/10.1073/pnas.2312293121	[Zhou, Jingyang; Simoncelli, Eero P.] Simons Fdn, Flatiron Inst, Ctr Computat Neurosci, New York, NY 10010 USA; [Zhou, Jingyang; Duong, Lyndon R.; Simoncelli, Eero P.] NYU, Ctr Neural Sci, New York, NY 10003 USA; [Simoncelli, Eero P.] NYU, Courant Inst Math Sci, New York, NY 10003 USA	Multidisciplinary Sciences	Science & Technology - Other Topics	Fisher information; Weber's law; Stevens' power law; Fechner's law; stochastic representation	WEBERS LAW; POWER-LAW; UNCERTAINTY EXPLAINS; FISHER INFORMATION; PRIOR EXPECTATIONS; INTERNAL NOISE; CONTRAST; FECHNER; STEVENS; POPULATION		y	n		irrelevant		databases	1	y
Kuroki, S; Watanabe, J; Nishida, S	Contribution of within- and cross-channel information to vibrotactile frequency discrimination	2013	http://dx.doi.org/10.1016/j.brainres.2013.06.036	[Kuroki, Scinob; Watanabe, Junji; Nishida, Shin'ya] NTT Corp, NTT Commun Sci Labs, Kanagawa 243019, Japan	Neurosciences	Neurosciences & Neurology	Psychophysics; Vibrotactile; Frequency discrimination; Detection threshold; Labeled-line structure; Webers law	FLUTTER-VIBRATION; GLABROUS SKIN; NEURAL CODES; AMPLITUDE; STIMULI; MONKEYS; EVENTS; PERIODICITY; MECHANISMS; THRESHOLD		y	n		human		databases	1
Ferreiro, DN; Amaro, D; Schmidtke, D; Sobolev, A; Gundi, P; Belliveau, L; Sirota, A; Grothe, B; Pecka, M	Sensory Island Task (SIT): A New Behavioral Paradigm to Study Sensory Perception and Neural Processing in Freely Moving Animals	2020	http://dx.doi.org/10.3389/fnbeh.2020.576154	[Ferreiro, Dardo N.; Amaro, Diana; Gundi, Paula; Belliveau, Lucile; Grothe, Benedikt; Pecka, Michael] Ludwig Maximilians Univ Munchen, Dept Biol 2, Div Neurobiol, Munich, Germany; [Ferreiro, Dardo N.] Ludwig Maximilians Univ Munchen, Dept Gen Psychol & Educ, Munich, Germany; [Amaro, Diana; Sobolev, Andrey; Gundi, Paula; Grothe, Benedikt] Ludwig Maximilians Univ Munchen, Grad Sch Syst Neurosci, Mu…	Behavioral Sciences; Neurosciences	Behavioral Sciences; Neurosciences & Neurology	psychophysics; sensory feedback; chronic recording; go no-go; freely moving; sound localization; frequency discrimination; orientation selectivity	AUDITORY-CORTEX; VISUAL INFORMATION; RESPONSES; LOCOMOTION; STIMULI; GAIN; INTEGRATION; DISCHARGE; PATTERNS; SALIENCE		n			not choice		databases	1
Banissy, MJ; Walsh, V; Ward, J	Enhanced sensory perception in synaesthesia	2009	http://dx.doi.org/10.1007/s00221-009-1888-0	[Banissy, Michael J.; Walsh, Vincent] UCL, Inst Cognit Neurosci, Dept Cognit Perceptual & Brain Sci, London WC1N 3AR, England; [Ward, Jamie] Univ Sussex, Dept Psychol, Brighton, E Sussex, England	Neurosciences	Neurosciences & Neurology	Synaesthesia; Colour; Touch; Sensory perception; Multisensory processing; Cross-modal plasticity	TACTILE SPATIAL-RESOLUTION; MECHANISMS; SYNESTHESIA; DISCRIMINATION; CONNECTIVITY; TOUCH		n			human		databases	1
BjÃ¥nes, DA; Moritz, CT	A Robust Encoding Scheme for Delivering Artificial Sensory Information via Direct Brain Stimulation	2019	http://dx.doi.org/10.1109/TNSRE.2019.2936739	[Bjanes, David A.] Univ Washington, Ctr Neurotechnol, Dept Elect & Comp Engn, Seattle, WA 98195 USA; [Bjanes, David A.] CALTECH, Dept Biol, Pasadena, CA 91125 USA; [Moritz, Chet T.] Univ Washington, Dept Elect & Comp Engn, Seattle, WA 98195 USA; [Moritz, Chet T.] Univ Washington, Dept Rehabil Med, Seattle, WA 98195 USA; [Moritz, Chet T.] Univ Washington, Dept Physiol & Biophys, Seattle, WA 98195 …	Engineering, Biomedical; Rehabilitation	Engineering; Rehabilitation	Brain-computer-interface; cortical neuroprosthesis; electrical stimulation; sensory perception; sensory stimulation	ELECTRICAL-STIMULATION; INTRACORTICAL MICROSTIMULATION; CORTICAL CONTROL; DISCRIMINATION; DEVICES; TISSUE; TOUCH; HAND; ARM		n			human		databases	1
Abdi, H	What can cognitive psychology and sensory evaluation learn from each other?	2002	http://dx.doi.org/10.1016/S0950-3293(02)00038-1	Univ Texas, Richardson, TX 75083 USA	Food Science & Technology	Food Science & Technology	cognition; cognitive psychology; expertise; face processing; flavor; halo-dumping; odor; odor/taste interaction; olfaction; orbito-frontal cortex; sensory evaluation; sensory integration; smell; synesthesia; taste; trigeminal system	ORBITOFRONTAL CORTEX; FLAVOR; WINE; PERCEPTION; NEURONS; EXPERT		n			theoretical		databases	1
Faivre, N; Kouider, S	Increased sensory evidence reverses nonconscious priming during crowding	2011	http://dx.doi.org/10.1167/11.13.16	[Faivre, Nathan; Kouider, Sid] Ecole Normale Super, LSCP, CNRS, EHESS,DEC, F-75005 Paris, France	Ophthalmology	Ophthalmology	sensory adaptation; crowding; priming; perceptual awareness	EARLY VISUAL-CORTEX; REPETITION SUPPRESSION; ADAPTATION; ATTENTION; VISION; PERCEPTION; MECHANISMS; RESOLUTION; AWARENESS; DEPENDS		n			not choice		databases	1
Kimura, R	Flexible information representation to stabilize sensory perception despite minor external input variations	2023	http://dx.doi.org/10.1016/j.neures.2023.05.002	[Kimura, Rie] Univ Tokyo, Int Res Ctr Neurointelligence, Bunkyo Ku, Tokyo 1130033, Japan	Neurosciences	Neurosciences & Neurology	Visual cortex; Orientation discrimination; Contrast; Sensory cortex; Stable perception; Information representation	PRIMARY VISUAL-CORTEX; TOP-DOWN INFLUENCES; PATTERN SEPARATION; CORTICAL CIRCUIT; DECISION-MAKING; VARIABILITY; RESPONSES; CA3; MODULATION; DYNAMICS		y	n		cat input		databases	1	y
Heredia, FJ; GonzÃ¡lez-Miret, ML; MelÃ©ndez-MartÃ­nez, AJ; Vicario, IM	Instrumental assessment of the sensory quality of juices	2013	http://dx.doi.org/10.1533/9780857098856.3.565	[Heredia, F. J.; Gonzalez-Miret, M. L.; Melendez-Martinez, A. J.; Vicario, I. M.] Univ Seville, Fac Farm, Dept Nutr & Food Sci, Food Colour & Qual Lab, E-41012 Seville, Spain	Food Science & Technology	Food Science & Technology	colour; instrumental assessment; juices; odour; sensory properties; taste	PULSED ELECTRIC-FIELD; SOLID-PHASE MICROEXTRACTION; GAS-CHROMATOGRAPHY-OLFACTOMETRY; THERMAL-DEGRADATION KINETICS; FULLY-METHOXYLATED FLAVONES; HIGH-PRESSURE TREATMENT; ODOR-ACTIVE VOLATILES; MANDARIN ORANGE JUICE; HAND-SQUEEZED JUICES; CASHEW APPLE JUICE		n			irrelevant		databases	1	y
Saraf-Sinik, I; Assa, E; Ahissar, E	Motion Makes Sense: An Adaptive Motor-Sensory Strategy Underlies the Perception of Object Location in Rats	2015	http://dx.doi.org/10.1523/JNEUROSCI.4149-14.2015	[Saraf-Sinik, Inbar; Assa, Eldad; Ahissar, Ehud] Weizmann Inst Sci, Dept Neurobiol, IL-76100 Rehovot, Israel	Neurosciences	Neurosciences & Neurology	active touch; motor-sensory control; sensory coding; whisking; perceptual constancy; proximal stimulus	DECISION-MAKING; TACTILE DISCRIMINATION; SENSORIMOTOR SYSTEM; WHISKER SYSTEM; BARREL CORTEX; ACTIVE TOUCH; PREY CAPTURE; LOCALIZATION; VIBRISSA; SENSATION		n			not choice		databases	1
Zhang, J; Chou, CH; Hao, MZ; Li, Y; Yu, YS; Lan, N	Fusion of dual modalities of non-invasive sensory feedback for object profiling with prosthetic hands	2023	http://dx.doi.org/10.3389/fnbot.2023.1298176	[Zhang, Jie; Chou, Chih-Hong; Li, Yan; Yu, Yashuo; Lan, Ning] Shanghai Jiao Tong Univ, Sch Biomed Engn, Lab Neurorehabil Engn, Shanghai, Peoples R China; [Chou, Chih-Hong; Lan, Ning] Shanghai Jiao Tong Univ, Inst Med Robot, Sch Biomed Engn, Shanghai, Peoples R China; [Hao, Manzhao] Shanghai Jiao Tong Univ, Sch Med, Ruijin Hosp, Shanghai, Peoples R China	Computer Science, Artificial Intelligence; Robotics; Neurosciences	Computer Science; Robotics; Neurosciences & Neurology	somatotopic sensory feedback; evoked tactile sensation; substitute sensory feedback; sensory fusion; transcutaneous electrical nerve stimulation	INFORMATION; MOVEMENT; STIMULATION; SENSES; SKIN		n			human		databases	1	y
Park, JW; Kwon, YH	Cortical Activation Pattern according to Discrimination of One-Point and Two-Point Tactile Sensory Inputs: an fMRI Study	2012	http://dx.doi.org/10.1589/jpts.24.101	[Park, Ji Won] Catholic Univ Daegu, Coll Med Sci, Dept Phys Therapy, Taegu, South Korea; [Kwon, Yong Hyun] Yeungnam Coll Sci & Technol, Dept Phys Therapy, Namgu 705703, Daegu, South Korea	Rehabilitation	Rehabilitation	Sensory stimulation; Two-point discrimination; Cortical activation	OBJECT DISCRIMINATION; PARIETAL LOBULE; MECHANISMS; MRI		n			human		databases	1
Kaufman, AE; Weissman-Fogel, I; Rosenthal, MZ; Neeman, RK; Bar-Shalita, T	Opening a window into the riddle of misophonia, sensory over-responsiveness, and pain	2022	http://dx.doi.org/10.3389/fnins.2022.907585	[Kaufman, Adi Efraim; Bar-Shalita, Tami] Tel Aviv Univ, Fac Med, Sch Hlth Profess, Dept Occupat Therapy, Tel Aviv, Israel; [Weissman-Fogel, Irit] Univ Haifa, Fac Social Welf & Hlth Sci, Phys Therapy Dept, Haifa, Israel; [Rosenthal, M. Zachary] Duke Univ, Med Ctr, Ctr Misophonia & Emot Regulat, Dept Psychiat & Behav Sci, Durham, NC 27710 USA; [Neeman, Ricky Kaplan] Tel Aviv Univ, Sackler Fac Med, …	Neurosciences	Neurosciences & Neurology	sensory over-responsiveness; pain sensitivity; misophonia; sensory processing; ecological sounds; auditory hyperalgesia; auditory analgesia	MODULATION DISORDER; SENSITIVITY; BRAIN; QUESTIONNAIRE; HYPERACUSIS; IMPAIRMENT; VALIDATION; PERCEPTION; TINNITUS		n			human		databases	1
Ting, VJL; Romano, A; Silcock, P; Bremer, PJ; Corollaro, ML; Soukoulis, C; Cappellin, L; Gasperi, F; Biasioli, F	Apple Flavor: Linking Sensory Perception to Volatile Release and Textural Properties	2015	http://dx.doi.org/10.1111/joss.12151	[Ting, Valentina J. L.; Corollaro, Maria Laura; Cappellin, Luca; Gasperi, Flavia; Biasioli, Franco] Fdn Edmund Mach, Res & Innovat Ctr, San Michele All Adige, TN, Italy; [Ting, Valentina J. L.; Silcock, Patrick; Bremer, Phil J.] Univ Otago, Dept Food Sci, Sensory Sci Res Ctr, Dunedin, New Zealand; [Romano, Andrea] Libera Univ Bolzano, Freie Univ Bozen, Fac Sci & Technol, I-39100 Bozen Bolzano, It…	Food Science & Technology	Food Science & Technology		REACTION-MASS-SPECTROMETRY; DRY-MATTER CONCENTRATION; INSTRUMENTAL MEASUREMENTS; FRAGMENTATION PATTERNS; PTR-MS; FRUIT; QUALITY; STORAGE; CULTIVARS; TASTE		n			human		databases	1
Marques, C; Correia, E; Dinis, LT; Vilela, A	An Overview of Sensory Characterization Techniques: From Classical Descriptive Analysis to the Emergence of Novel Profiling Methods	2022	http://dx.doi.org/10.3390/foods11030255	[Marques, Catarina; Dinis, Lia-Tania] Univ Tras Os Montes & Alto Douro, Ctr Res & Technol Agroenvironm & Biol Sci CITAB, Apartado 1013, P-5001801 Vila Real, Portugal; [Correia, Elisete] Univ Tras Os Montes & Alto Douro, Dept Math, Ctr Computat & Stochast Math CEMAT, Apartado 1013, P-5001801 Vila Real, Portugal; [Vilela, Alice] Univ Tras Os Montes & Alto Douro, Sch Life Sci & Environm, Dept Biol &…	Food Science & Technology	Food Science & Technology	discriminative tests; descriptive tests; time-intensity methods; instrumental sensory devices; immersive techniques; sensory data treatment	THAT-APPLY QUESTIONS; OPEN-ENDED QUESTIONS; WILLINGNESS-TO-PAY; TEMPORAL DOMINANCE; FLASH PROFILE; TIME-INTENSITY; DUO-TRIO; PRODUCT CHARACTERIZATION; EMOTIONAL RESPONSE; COMPONENT ANALYSIS		n			theoretical		databases	1
Fang, Y; Li, Y; Xu, XT; Tao, H; Chen, Q	Top-down attention modulates the direction and magnitude of sensory dominance	2020	http://dx.doi.org/10.1007/s00221-020-05737-7	[Fang, Ying; Li, You; Xu, Xiaoting; Tao, Hong; Chen, Qi] South China Normal Univ, Ctr Studies Psychol Applicat, Sch Psychol, Guangzhou 510631, Peoples R China; [Chen, Qi] South China Normal Univ, Guangdong Key Lab Mental Hlth & Cognit Sci, Guangzhou 510631, Peoples R China	Neurosciences	Neurosciences & Neurology	Top-down attention; Sensory dominance; Response precedence; Colavita effect	VISUAL DOMINANCE; EVENTS		n			human		databases	1
Freeman, R; Chase, KP; Risk, MR	Quantitative sensory testing cannot differentiate simulated sensory loss from sensory neuropathy	2003	http://dx.doi.org/10.1212/WNL.60.3.465	Beth Israel Deaconess Med Ctr, Boston, MA 02215 USA; Harvard Univ, Sch Med, Dept Neurol, Ctr Autonom & Peripheral Nerve Disorders, Boston, MA USA	Clinical Neurology	Neurosciences & Neurology		CUTANEOUS SENSATION; THRESHOLD; COLD		n			human		databases	1
LICKLITER, R	PRENATAL VISUAL EXPERIENCE ALTERS POSTNATAL SENSORY DOMINANCE HIERARCHY IN BOBWHITE QUAIL CHICKS	1994	http://dx.doi.org/10.1016/0163-6383(94)90054-X		Psychology, Developmental	Psychology	PERCEPTUAL ORGANIZATION; SENSORY DOMINANCE; PRENATAL EXPERIENCE; INTERSENSORY FUNCTIONING	DEVELOPMENTAL INTERSENSORY INTERFERENCE; COLINUS-VIRGINIANUS; PEKING DUCKLINGS; INFANTS RESPONSE; RESPONSIVENESS; ORGANIZATION; PREFERENCES; STIMULATION; LIMITATIONS; INPUT		n			not choice		databases	1
Burnovicz, A; Oliva, D; Hermitte, G	The cardiac response of the crab Chasmagnathus granulatus as an index of sensory perception	2009	http://dx.doi.org/10.1242/jeb.022459	[Burnovicz, Ana; Oliva, Damian; Hermitte, Gabriela] Univ Buenos Aires, Fac Ciencias Exactas & Nat, Dept Fisiol Biol Mol & Celular, Lab Neurobiol Memoria,IFIBYNE CONICET, RA-1428 Buenos Aires, DF, Argentina	Biology; Zoology	Life Sciences & Biomedicine - Other Topics; Zoology	invertebrates; cardiac response; behavior; sensory perception	CLIBANARIUS-VITTATUS BOSC; LUMINESCENT FLASH AVOIDANCE; LOBSTER HOMARUS-AMERICANUS; HEART-RATE; SOCIAL INTERACTIONS; VISUAL ORIENTATION; HERMIT-CRAB; ENVIRONMENTAL DISTURBANCES; CARDIOREGULATORY SYSTEM; SHAPE-DISCRIMINATION		n			not choice		databases	1
Hullberg, A; Johansson, L; LundstrÃ¶m, K	Effect of tumbling and RN genotype on sensory perception of cured-smoked pork loin	2005	http://dx.doi.org/10.1016/j.meatsci.2004.07.013	Swedish Univ Agr Sci, Dept Food Sci, SE-75007 Uppsala, Sweden; Uppsala Univ, Dept Domest Sci, SE-75237 Uppsala, Sweden	Food Science & Technology	Food Science & Technology	processing; tumbling; RN genotype; sensory quality; pork	RED-CLOVER SILAGE; MEAT QUALITY; SODIUM TRIPOLYPHOSPHATE; ELECTRICAL-STIMULATION; HAMPSHIRE CROSSES; RIGOR CONDITION; COOKING LOSS; SALT LEVEL; YIELD; GENE		n			human		databases	1
Brinkmann, P; Stolte, M; Devos, JVP; Janssen, MLF; Schwartze, M; Kotz, SA	Validation of the Dutch Sensory Gating Inventory (D-SGI): Psychometric properties and a Confirmatory factor analysis	2023	http://dx.doi.org/10.1080/23279095.2023.2235453	[Brinkmann, Pia; Schwartze, Michael; Kotz, Sonja A.] Maastricht Univ, Fac Psychol & Neurosci, Maastricht, Netherlands; [Stolte, Marit; Devos, Jana V. P.; Janssen, Marcus L. F.] Maastricht Univ, Sch Mental Hlth & Neurosci, Maastricht, Netherlands; [Devos, Jana V. P.] Maastricht Univ, Med Ctr, Dept Ear Nose Throat Head & Neck Surg, Maastricht, Netherlands; [Janssen, Marcus L. F.] Maastricht Univ, M…	Clinical Neurology; Psychology	Neurosciences & Neurology; Psychology	sensory gating; perceptual abnormalities; confirmatory factor analysis; cross-cultural validation; sensory overload	INTRACLASS CORRELATION-COEFFICIENTS; TEST-RETEST RELIABILITY; CONFIDENCE-INTERVALS; CUTOFF CRITERIA; FIT INDEXES; R PACKAGE; ATTENTION; DEFICIT; RECOMMENDATIONS; QUESTIONNAIRE		y	n		human		databases	1	y
Lemus, L; HernÃ¡ndez, A; Luna, R; Zainos, A; Romo, R	Do Sensory Cortices Process More than One Sensory Modality during Perceptual Judgments?	2010	https://www.scopus.com/inward/record.uri?eid=2-s2.0-77955483112&doi=10.1016%2fj.neuron.2010.06.015&partnerID=40&md5=926240a3dea8559ac98e37ffd432e9d2	[Lemus, Luis; Hernandez, Adrian; Luna, Rogelio; Zainos, Antonio; Romo, Ranulfo] Univ Nacl Autonoma Mexico, Inst Fisiol Celular Neurociencias, Mexico City 04510, DF, Mexico	Neurosciences	Neurosciences & Neurology	Sysneuro	SECONDARY SOMATOSENSORY CORTEX; VENTRAL PREMOTOR CORTEX; SUPERIOR TEMPORAL SULCUS; PRIMATE AUDITORY-CORTEX; MACAQUE MONKEY; NEURAL CODES; RESPONSE PROPERTIES; ACOUSTIC FLUTTER; DECISION-MAKING; LAMINAR PROFILE	Acoustic Stimulation; Action Potentials; Animals; Auditory Cortex; Auditory Perception; Brain Mapping; Decision Making; Discrimination (Psychology); Judgment; Macaca mulatta; Psychoacoustics; Sensory Receptor Cells; Somatosensory Cortex; Touch; Touch Perception; animal experiment; article; auditory cortex; auditory discrimination; auditory stimulation; brain region; controlled study; decision mak…	n			not choice		databases	2
Treisman, M; Lages, M	Sensory Integration Across Modalities: How Kinaesthesia Integrates with Vision in Visual Orientation Discrimination	2011	http://dx.doi.org/10.1163/187847510X541126	[Treisman, Michel] Univ Oxford, Dept Expt Psychol, Oxford OX1 3UD, England; [Lages, Martin] Univ Glasgow, Dept Psychol, Glasgow G12 8QB, Lanark, Scotland	Neurosciences; Psychology; Psychology, Experimental	Neurosciences & Neurology; Psychology	Sensory integration; orientation anisotropy; oblique effect; context; decision criterion; criterion setting theory	LONG-TERM-MEMORY; SPATIAL-FREQUENCY; INTENSITY PERCEPTION; REFERENCE FRAMES; CUE COMBINATION; VERNIER ACUITY; INFORMATION; CRITERIA; STIMULI; GRAVITY		n			no axis		databases	2
Upstill, E; Rowland, C; Jordan, C	Delivering context for fragrance evaluation: A study using trained sensory panellists	2022	http://dx.doi.org/10.1016/j.foodqual.2022.104636	[Upstill, Emily; Rowland, Claire; Jordan, Caroline] Givaudan UK Ltd, Ashford TN24 0LT, Kent, England	Food Science & Technology	Food Science & Technology	Context; External environment; Trained sensory panel; Fragrance	EVOKED CONSUMPTION CONTEXTS; IMMERSIVE TECHNOLOGIES; FOOD; IMPACT; ENGAGEMENT; QUALITY; FLAVOR		n			human		databases	1
Chandra, NS; McCarron, WM; Yan, Y; Ruiz, LC; Sallinger, EG; Birenbaum, NK; Burton, H; Green, L; Moran, DW; Ray, WZ; MacEwan, MR	Sensory Percepts Elicited by Chronic Macro-Sieve Electrode Stimulation of the Rat Sciatic Nerve	2021	http://dx.doi.org/10.3389/fnins.2021.758427	[Chandra, Nikhil S.; Ruiz, Luis C.; Birenbaum, Nathan K.; Moran, Daniel W.] Washington Univ St Louis, Dept Biomed Engn, St Louis, MO USA; [McCarron, Weston M.; Yan, Ying; Ray, Wilson Z.; MacEwan, Matthew R.] Washington Univ, Sch Med, Dept Neurosurg, St Louis, MO USA; [Sallinger, Eric G.] Washington Univ St Louis, Dept Biol, St Louis, MO USA; [Burton, Harold] Washington Univ St Louis, Sch Med, Dep…	Neurosciences	Neurosciences & Neurology	peripheral nerve stimulation; macro-sieve electrode; regenerative electrode; sensory feedback; sensorimotor restoration; nerve regeneration; rat behavior; sciatic nerve	OLFACTORY DISCRIMINATION; REGENERATIVE ELECTRODES; PSYCHOMETRIC FUNCTION; FIBER POPULATIONS; MEDIAN NERVE; INTERFACE; MICROSTIMULATION; CORRESPONDS; AMPUTEES; NEURONS		n			no stimulus		databases	1
Cipriani, C; D'Alonzo, M; Carrozza, MC	A Miniature Vibrotactile Sensory Substitution Device for Multifingered Hand Prosthetics	2012	http://dx.doi.org/10.1109/TBME.2011.2173342	[Cipriani, Christian; D'Alonzo, Marco; Carrozza, Maria Chiara] Scuola Superiore St Anna, BioRobot Inst, I-56025 Pontedera, Italy	Engineering, Biomedical	Engineering	Artificial hands; haptic perception; sensory substitution; upper limb prosthetics; vibrotactile feedback	FEEDBACK; DISCRIMINATION; AMPLITUDE; CAPACITY; SYSTEMS		n			human		databases	1
Patterson, J; Owen, CM; Frank, D; Smith, R; Cadusch, P	Flavour sensory qualities and consumer perceptions - a comparison of sensory and brain activity responses to flavour components in different populations	2004	http://dx.doi.org/10.1111/j.1365-2621.2004.00807.x	Swinburne Univ Technol, Sch Biophys Sci & Elect Engn, Sensory Neurosci Lab, Hawthorn, Vic 3122, Australia	Food Science & Technology	Food Science & Technology	cross-cultural; electroencephalogram; electrophysiology; odour perception	EEG ACTIVITY; OLFACTORY STIMULATION; ODOR IDENTIFICATION; UNPLEASANT ODOR; EVERYDAY ODORS; STARTLE REFLEX; PLEASANT; DISCRIMINATION; MODULATION; POTENTIALS		n			human		databases	1
Seim, T; Valberg, A	A neurophysiologically-based analysis of lightness and brightness perception	2016	http://dx.doi.org/10.1002/col.21963	[Seim, Thorstein] MikroSens, Nedre Asvei 63, N-1341 Slependen, Norway; [Valberg, Arne] Norwegian Univ Sci & Technol, Inst Phys, Sect Biophys & Med Technol, N-7491 Trondheim, Norway	Chemistry, Applied; Optics; Imaging Science & Photographic Technology	Chemistry; Optics; Imaging Science & Photographic Technology	lightness scaling; lightness thresholds; cone response; Weber law; Stevens'law	COLOR-DIFFERENCE FORMULA; BACKGROUND LUMINANCE; DISCRIMINATION; ADAPTATION; RESPONSES; MUNSELL; RANGE; SPACE; LAW; LOG		y	n		not behavioural		databases	1
Schiefer, M; Tan, D; Sidek, SM; Tyler, DJ	Sensory feedback by peripheral nerve stimulation improves task performance in individuals with upper limb loss using a myoelectric prosthesis	2016	http://dx.doi.org/10.1088/1741-2560/13/1/016001	[Schiefer, Matthew; Tan, Daniel; Sidek, Steven M.; Tyler, Dustin J.] Case Western Reserve Univ, Cleveland, OH 44106 USA; [Schiefer, Matthew; Tan, Daniel; Sidek, Steven M.; Tyler, Dustin J.] Louis Stokes Vet Affairs Med Ctr, Cleveland, OH USA; [Tyler, Dustin J.] Metrohlth Med Ctr, Cleveland, OH USA	Engineering, Biomedical; Neurosciences	Engineering; Neurosciences & Neurology	electrical stimulation; electrodes; peripheral nerves; implanted nerve stimulation; electrodes; neural prostheses; sensory feedback; sensation	HAND; AMPUTEES; EMBODIMENT; EXPERIENCE; DESIGN; FORCE; TOUCH		n			human		databases	1
Weller, L; Schwarz, KA; Kunde, W; Pfister, R	Was it me? - Filling the interval between action and effects increases agency but not sensory attenuation	2017	http://dx.doi.org/10.1016/j.biopsycho.2016.12.015	[Weller, Lisa; Schwarz, Katharina A.; Kunde, Wilfried; Pfister, Roland] Julius Maximilians Univ Wurzburg, Dept Psychol, Rontgenring 11, D-97070 Wurzburg, Germany	Psychology, Biological; Behavioral Sciences; Psychology; Psychology, Experimental	Psychology; Behavioral Sciences	Sensory attenuation; Sense of agency; Action control	SELF-INITIATED SOUNDS; MOTOR PREDICTION; BRAIN RESPONSES; SUPPRESSION; PERCEPTION; EXPERIENCE; SCHIZOPHRENIA; JUDGMENTS; STIMULI; MODEL		n			human		databases	1
Bancroft, TD; Hockley, WE; Servos, P	Does stimulus complexity determine whether working memory storage relies on prefrontal or sensory cortex?	2014	http://dx.doi.org/10.3758/s13414-013-0604-0	[Bancroft, Tyler D.; Hockley, William E.; Servos, Philip] Wilfrid Laurier Univ, Dept Psychol, Waterloo, ON N2L 3C5, Canada	Psychology; Psychology, Experimental	Psychology	Working memory; Short-term memory; Complexity; Prefrontal cortex; Sensory cortex	SHORT-TERM-MEMORY; NEURONAL-ACTIVITY; DISCRIMINATION; AREA; DISSOCIATION; INFORMATION; PRECISION; MULTIPLE; PATTERNS; MODEL		n			review		databases	1
Andersen, BV; Byrne, DV; Bredie, WLP; Moller, P	Cayenne pepper in a meal: Effect of oral heat on feelings of appetite, sensory specific desires and well-being	2017	http://dx.doi.org/10.1016/j.foodqual.2017.03.007	[Andersen, B. V.; Byrne, D. V.] Aarhus Univ, Dept Food Sci, Kirstinebjergvej 10, DK-5792 Aarhus, Denmark; [Bredie, W. L. P.; Moller, P.] Univ Copenhagen, Dept Food Sci, Rolighedsvej 26, DK-1958 Frederiksberg, Denmark	Food Science & Technology	Food Science & Technology	Trigeminal stimulation; Cayenne pepper; Appetite; Sensory specific desires; Well-being; Sensory satisfaction	ENERGY-INTAKE; CHEMICAL IRRITATION; CAPSAICIN; SATISFACTION; PLEASURE; BALANCE; SPICES; TASTE; EAT		n			human		databases	1
do Couto, SR; Testa, AFD; Ferraz, JV; Adami, LMS; CÃ©zar, IC; Dutra, MBD; da Rosa, FCP	Influence of the addition of prepared pulp with strawberry flavor on the sensory quality of Petit Suisse cheese	2023	http://dx.doi.org/10.14295/2238-6416.v78i4.957	[do Couto, Sandy Roberta; Testa, Ana Flavia Della; Ferraz, Joao Vitor; Adami, Livia Maria Silva; Cezar, Isabela Christina; Dutra, Mariana Borges de Lima; da Rosa, Fernanda Coutinho Pinheiro] Inst Fed Educ Ciencia & Tecnol Minas Gerais, Campus Inconfidentes,Praca Tiradentes 416,Ctr, BR-37576000 Inconfidentes, MG, Brazil	Agriculture, Dairy & Animal Science	Agriculture	dairy products; sensory analysis; preference map; excess			n			irrelevant		databases	1	y
He, X; Zhang, J; Zhang, ZL; Go, R; Wu, JL; Li, CL; Gan, K; Chen, DD	Effects of Visual Attentional Load on the Tactile Sensory Memory Indexed by Somatosensory Mismatch Negativity	2020	http://dx.doi.org/10.3389/fninf.2020.575078	[He, Xin; Chen, Duanduan] Beijing Inst Technol, Sch Life Sci, Beijing, Peoples R China; [Zhang, Jian; Go, Ritsu; Wu, Jinglong] Beijing Inst Technol, Intelligent Robot Inst, Sch Mech Engn, Beijing, Peoples R China; [Zhang, Zhilin] Kyoto Univ, Grad Sch Med, Dept Psychiat, Kyoto, Japan; [Go, Ritsu; Wu, Jinglong] Minist Educ, Key Lab Biomimet Robots & Syst, Beijing, Peoples R China; [Li, Chunlin] Cap…	Mathematical & Computational Biology; Neurosciences	Mathematical & Computational Biology; Neurosciences & Neurology	tactile sensory memory; attention; somatosensory mismatch negativity (sMMN); electroencephalogram (EEG); perceptual load theory	SELECTIVE-ATTENTION; PERCEPTUAL LOAD; BASIC RESEARCH; DISCRIMINATION; RESPONSES; DURATION; STIMULUS; SYSTEM; CORTEX; MMN		n			human		databases	1
Haese, G; Humeau, P; De Oliveira, F; Le Callet, P; Le Cloirec, P	Construction of an individualized sensory space of tastes in water using skin blood flow responses	2015	http://dx.doi.org/10.2166/aqua.2015.073	[Haese, G.; Humeau, P.; De Oliveira, F.] AQUASIM, CSTB, 11 Rue Henri Picherit,BP 82341, F-44323 Nantes 3, France; [Le Callet, P.] Polytech Nantes, IRCCyN Lab, 1 Rue Noe,BP 92101, F-44321 Nantes 3, France; [Le Cloirec, P.] Ecole Natl Super Chim Rennes, CNRS, UMR 6226, 11 Allee Beaulieu,CS50837, F-35708 Rennes 7, France	Engineering, Civil; Water Resources	Engineering; Water Resources	perception; sensory analysis; skin blood flow; taste; water	NERVOUS-SYSTEM RESPONSES; AUTONOMIC PARAMETERS; EMOTIONAL RESPONSES; ODORS; MICROCIRCULATION		n			no axis		databases	1
Mora, CV; Davison, M; Walker, MM	Conditioning as a Technique for Studying the Sensory Systems Involved in Animal Orientation, Homing and Navigation - a Review	2009	http://dx.doi.org/10.1017/S0373463309990063	[Mora, Cordula V.; Davison, Michael; Walker, Michael M.] Univ Auckland, Auckland 1, New Zealand	Engineering, Marine; Oceanography	Engineering; Oceanography	Orientation; Migration; Navigation; Homing; Conditioning; Sensory	POLARIZED-LIGHT; COMPASS CALIBRATION; FIELD; MAGNETORECEPTION; DISCRIMINATION; MAGNETITE; PIGEON; BIRDS		n			review		databases	1
Xu, HP; Chai, GH; Zhang, NB; Gu, GY	Restoring finger-specific tactile sensations with a sensory soft neuroprosthetic hand through electrotactile stimulation	2022	http://dx.doi.org/10.20517/ss.2022.17	[Xu, Haipeng; Zhang, Ningbin; Gu, Guoying] Shanghai Jiao Tong Univ, Robot Inst, Sch Mech Engn, 800 Dongchuan Rd, Shanghai 200240, Peoples R China; [Xu, Haipeng; Zhang, Ningbin; Gu, Guoying] Shanghai Jiao Tong Univ, State Key Lab Mech Syst & Vibrat, Shanghai 200240, Peoples R China; [Chai, Guohong] Chinese Acad Sci, Ningbo Cixi Inst Biomed Engn, Ningbo 315211, Zhejiang, Peoples R China; [Gu, Guoyi…	Materials Science, Multidisciplinary	Materials Science	Tactile sensation; soft neuroprosthetic hand; soft touch sensor; phantom finger map; electrotactile stimulation; sensory feedback	FEEDBACK; PROSTHESIS; DESIGN		n			human		databases	1	y
Muir, DD; Hunter, EA; Williams, SAR; Brennan, RM	Sensory profiles of commercial fruit juice drinks: Influence of sweetener type	1998	http://dx.doi.org/10.1002/(SICI)1097-0010(199808)77:4<559::AID-JSFA80>3.0.CO;2-M	Hannah Res Inst, Ayr KA6 5HL, Scotland; Univ Edinburgh, Edinburgh EH9 3JZ, Midlothian, Scotland; Scottish Crop Res Inst, Dundee DD2 5DA, Scotland	Agriculture, Multidisciplinary; Chemistry, Applied; Food Science & Technology	Agriculture; Chemistry; Food Science & Technology	fruit juice drinks; sensory profile; blackcurrant; apple; strawberry; saccharin; aspartame; acesulphame K			n			human		databases	1
Snell-Rood E.C.; Papaj D.R.	Learning signals within sensory environments: Does host cue learning in butterflies depend on background?	2006	https://www.scopus.com/inward/record.uri?eid=2-s2.0-33747885702&doi=10.1163%2f157075606777304203&partnerID=40&md5=6f34ab7fb2959cc36629137765571dd3	E.C. Snell-Rood; Department of Ecology and Evolutionary Biology, University of Arizona, Tucson, AZ 85721, 1041 East Lowell St., United States; email: emilies@email.arizona.edu	Zoology	Zoology	butterflies; learning; background; Battus philenor; context-dependency; crypticity; filters; sensory noise; signal detection	PHYTOPHAGOUS INSECTS; AMPLITUDE REGULATION; SONG AMPLITUDE; EXTERNAL NOISE; SEARCH IMAGES; FIND FLOWERS; COLOR; HABITUATION; ADAPTATION; EVOLUTION	Battus philenor; Hexapoda; Insecta; Lepidoptera; Papilionidae; Papilionoidea; butterfly; sensory system	n			no axis		databases	2
Wacker, MJ; Tevis, O; Hanke, J; Howard, T; Gilbert, W; Orr, JA	Characterization of thromboxane A2 receptor and TRPV1 mRNA expression in cultured sensory neurons	2012	http://dx.doi.org/10.1016/j.neulet.2012.02.092	[Tevis, Oksana; Hanke, Justin; Howard, Tessa; Gilbert, William; Orr, James A.] Univ Kansas, Dept Mol Biosci, Lawrence, KS 66045 USA; [Wacker, Michael J.] Univ Missouri, Sch Med, Dept Basic Med Sci, Kansas City, MO 64108 USA	Neurosciences	Neurosciences & Neurology	TxA2; Capsaicin; Dorsal root ganglion; Nodose ganglion; Vagal sensory nerves; Thoracic sensory nerves; Sympathetic; Parasympathetic	INHIBITORY CARDIAC RECEPTORS; PREFERENTIAL DISTRIBUTION; CORONARY-OCCLUSION; GANGLION NEURONS; AFFERENT-FIBERS; VAGAL AFFERENTS; LEFT-VENTRICLE; VAGUS NERVE; CAPSAICIN; CAT		n			not behavioural		databases	1	y
Pellattiero, E; Tasoniero, G; Cullere, M; Gleeson, E; Baldan, G; Contiero, B; Zotte, AD	Are Meat Quality Traits and Sensory Attributes in Favor of Slow-Growing Chickens?	2020	http://dx.doi.org/10.3390/ani10060960	[Pellattiero, Erika; Tasoniero, Giulia; Cullere, Marco; Gleeson, Elizabeth; Contiero, Barbara; Zotte, Antonella Dalle] Univ Padua, Dept Anim Med Prod & Hlth, Viale Univ 16, I-35020 Legnaro, PD, Italy; [Baldan, Gabriele] Agr High Sch San Benedetto da Norcia, Via Cave 172, I-35136 Padua, Italy	Agriculture, Dairy & Animal Science; Veterinary Sciences; Zoology	Agriculture; Veterinary Sciences; Zoology	chicken genotype; Padovana chicken; Polverara chicken; haem iron; sensory analysis; consumer preference	BROILER; BREAST; GROWTH; PRODUCT; WELFARE; MUSCLE		n			human		databases	1
Kanta, A; Soukoulis, C; Tzia, C	Eliciting the Sensory Modalities of Fat Reformulated Yoghurt Ice Cream Using Oligosaccharides	2018	http://dx.doi.org/10.1007/s11947-018-2064-y	[Kanta, Anna; Tzia, Constantina] Natl Tech Univ Athens, Sch Chem Engn, Lab Food Chem & Technol, 5 Iroon Polytech Str, Athens 15780, Greece; [Soukoulis, Christos] Luxembourg Inst Sci & Technol, Environm Res & Innovat ERIN Dept, 5 Ave Hauts Fourneaux, L-4362 Esch Sur Alzette, Luxembourg	Food Science & Technology	Food Science & Technology	Inulin; Oligofructose; Corn starch hydrolysates; Texture; Storage quality; Sensory profile	PHYSICAL-CHARACTERISTICS; FLAVOR PERCEPTION; FOOD INGREDIENTS; MILK-FAT; HYDROCOLLOIDS; RELEASE; QUALITY; MECHANISMS; INULIN; SUGAR		n			human		databases	1
Fleming E.E.; Ziegler G.R.; Hayes J.E.	Check-all-that-apply (CATA), sorting, and polarized sensory positioning (PSP) with astringent stimuli	2015	https://www.scopus.com/inward/record.uri?eid=2-s2.0-84930677420&doi=10.1016%2fj.foodqual.2015.05.004&partnerID=40&md5=6f48f5737a00d98ae39b4e69528c0ec9	[Fleming, Erin E.; Hayes, John E.] Penn State Univ, Coll Agr Sci, Sensory Evaluat Ctr, University Pk, PA 16802 USA; [Fleming, Erin E.; Ziegler, Gregory R.; Hayes, John E.] Penn State Univ, Dept Food Sci, Coll Agr Sci, University Pk, PA 16802 USA	Food Science & Technology	Food Science & Technology	Rapid profiling; Rapid methods; Perceptual maps; Polyphenols; Organic acids; Salts; Astringency	ORAL ASTRINGENCY; ORGANIC-ACIDS; RED WINE; PERCEPTION; PH; (-)-EPICATECHIN; SUBQUALITIES; (+)-CATECHIN; METHODOLOGY; COLLECTION		n			human		databases	2
Funamizu, A	Integration of sensory evidence and reward expectation in mouse perceptual decision-making task with various sensory uncertainties	2021	http://dx.doi.org/10.1016/j.isci.2021.102826	[Funamizu, Akihiro] Univ Tokyo, Inst Quantitat Biosci, Lab Neural Computat, Bunkyo Ku, 1-1-1 Yayoi, Tokyo 1130032, Japan; [Funamizu, Akihiro] Univ Tokyo, Grad Sch Arts & Sci, Dept Life Sci, Meguro Ku, Tokyo, Tokyo 1538902, Japan	Multidisciplinary Sciences	Science & Technology - Other Topics		PROBABILITY; REPRESENTATION; REINFORCEMENT		n			no axis		databases	1
Fang, DQ; Zhao, ZZ; Xiong, CY	What leads to an immersive night tourism experience? The relevance of multi-sensory stimuli, emotional involvement, and delight	2024	http://dx.doi.org/10.1080/10941665.2024.2308853	[Fang, Danqin] Hainan Univ, Sch Tourism, Haikou, Peoples R China; [Zhao, Zhenzhong; Xiong, Chengyu] Sichuan Univ, Tourism Sch, Chengdu, Peoples R China	Hospitality, Leisure, Sport & Tourism	Social Sciences - Other Topics	Night tourism; multi-sensory experience; immersive night tourism experience; emotional involvement; delight; China	CUSTOMER DELIGHT; DISCRIMINANT VALIDITY; SATISFACTION; ANTECEDENTS; FOUNDATIONS; PERCEPTION; LANDSCAPE; LOYALTY; TRAVEL		n			irrelevant		databases	1	y
Salgado, A; Moreira-Leite, B; Mata, P; Afonso, A; Infante, P	Chocolates enriched with seaweed: Emotional data and its combination with sensory data for products profiling and consumer segmentation	2024	http://dx.doi.org/10.1016/j.ijgfs.2024.100955	[Salgado, Abigail; Moreira-Leite, Bruno; Mata, Paulina] NOVA Univ Lisboa, NOVA Sch Sci & Technol, Dept Chem,NOVA FCT, LAQV,REQUIMTE, P-2829516 Caparica, Portugal; [Afonso, Anabela; Infante, Paulo] Univ Evora, Dept Math, CIMA,IIFA, ECT, P-7000671 Evora, Portugal	Food Science & Technology	Food Science & Technology	Seaweed enrichment; Emotions; Sensory perceptions; Consumer research; Product research; Segmentation	CIRCUMPLEX MODEL; FOOD; RESPONSES; BEER		n			human		databases	1	y
Alem, S; Streiff, R; Courtois, B; Zenboudji, S; Limousin, D; Greenfield, MD	Genetic architecture of sensory exploitation: QTL mapping of female and male receiver traits in an acoustic moth	2013	http://dx.doi.org/10.1111/jeb.12252	[Alem, S.; Greenfield, M. D.] Univ Tours, CNRS, UMR IRBI 7261, F-37200 Tours, France; [Streiff, R.] INRA, UMR CBGP INRA IRD CIRAD Montpellier SupAgro, Montferrier Sur Lez, France; [Courtois, B.] Ctr Cooperat Int Rech Agronom Dev CIRAD, UMR AGAP, Montpellier, France; [Zenboudji, S.] CNRS, UMR CEFE 5175, Montpellier, France; [Limousin, D.] INRA, UMR 1272, F-78026 Versailles, France	Ecology; Evolutionary Biology; Genetics & Heredity	Environmental Sciences & Ecology; Evolutionary Biology; Genetics & Heredity	acoustic communication; predatory-prey interactions; receiver bias; sensory ecology; sexual selection	ACHROIA-GRISELLA LEPIDOPTERA; SEXUAL SELECTION; WAX MOTHS; ULTRASONIC ADVERTISEMENT; QUANTITATIVE GENETICS; MATE DISCRIMINATION; SOCIAL COMPETITION; PREEXISTING-BIAS; LESSER WAXMOTH; PREY DETECTION		y	n		detection		databases	1
Blackmore, H; Hidrio, C; Godineau, P; Yeomans, MR	The effect of implicit and explicit extrinsic cues on hedonic and sensory expectations in the context of beer	2020	http://dx.doi.org/10.1016/j.foodqual.2019.103855	[Blackmore, Helena; Yeomans, Martin R.] Univ Sussex, Sch Psychol, Brighton BN1 9QH, E Sussex, England; [Hidrio, Claire; Godineau, Philippe] AB InBev, Leuven, Belgium	Food Science & Technology	Food Science & Technology	Extrinsic cues; Hedonic expectations; Sensory expectations; Beer; Non-alcoholic; Alcohol content	AVERSIVE TASTE; INFORMATION; PERCEPTION; LIKING; PREFERENCES; CONSUMPTION; EXPECTANCY; MEANINGS; DEFECTS; DRINKS		n			human		databases	1
BjÃ¶rkman, A; Wijk, U; Antfolk, C; BjÃ¶rkman-Burtscher, I; RosÃ©n, B	SENSORY QUALITIES OF THE PHANTOM HAND MAP IN THE RESIDUAL FOREARM OF AMPUTEES	2016	http://dx.doi.org/10.2340/16501977-2074	[Bjorkman, Anders; Wijk, Ulrika; Rosen, Birgitta] Skane Univ Hosp, Dept Hand Surg, SE-20502 Malmo, Sweden; [Antfolk, Christian] Lund Univ, Dept Biomed Engn, Lund, Sweden; [Bjorkman-Burtscher, Isabella] Lund Univ, Dept Radiol, Clin Sci, Lund, Sweden; [Bjorkman-Burtscher, Isabella] Lund Univ, BioImaging Ctr, Lund, Sweden	Rehabilitation; Sport Sciences	Rehabilitation; Sport Sciences	sensory feedback; prosthesis; forearm amputees; referred sensations	UPPER-EXTREMITY AMPUTEES; CORTICAL REORGANIZATION; DISCRIMINATION TEST; NERVE INJURY; AMPUTATION; SENSIBILITY; SENSATION		n			human		databases	1
Frisoli, A; Solazzi, M; Reiner, M; Bergamasco, M	The contribution of cutaneous and kinesthetic sensory modalities in haptic perception of orientation	2011	http://dx.doi.org/10.1016/j.brainresbull.2010.11.011	[Frisoli, Antonio; Solazzi, Massimiliano; Bergamasco, Massimo] Scuola Super Sant Anna, PERCRO CEIICP, I-56025 Pisa, Italy; [Reiner, Miriam] Technion Israel Inst Technol, Haifa, Israel	Neurosciences	Neurosciences & Neurology	Haptic perception; Multisensory integration; Shape recognition	ADAPTING MECHANORECEPTIVE AFFERENTS; TACTILE DISCRIMINATION; SHAPE; SIZE; INTEGRATION; RESPONSES		n			not choice		databases	1
Matteucci, G; Guyoton, M; Mayrhofer, JM; Auffret, M; Foustoukos, G; Petersen, CCH; El-Boustani, S	Cortical sensory processing across motivational states during goal-directed behavior	2022	http://dx.doi.org/10.1016/j.neuron.2022.09.032	[Matteucci, Giulio; Guyoton, Maelle; El-Boustani, Sami] Univ Geneva, Fac Med, Dept Basic Neurosci, 1 Rue Michel Servet, CH-1206 Geneva, Switzerland; [Mayrhofer, Johannes M.; Auffret, Matthieu; Foustoukos, Georgios; Petersen, Carl C. H.; El-Boustani, Sami] Ecole Polytech Fed Lausanne EPFL, Brain Mind Inst, Fac Life Sci, Lab Sensory Proc, EPFL SV BMI LSENS Station, CH-1015 Lausanne, Switzerland	Neurosciences	Neurosciences & Neurology		FOOD CUE RESPONSES; MOTOR CORTEX; PREFRONTAL CORTEX; BARREL CORTEX; CIRCUITS; MODULATION; DYNAMICS; REPRESENTATIONS; INTEGRATION; PERCEPTION		y	n		cat input		databases	1	y
Zhang, J; Hao, MZ; Yang, F; Liang, WY; Sun, AP; Chou, CH; Lan, N	Evaluation of multiple perceptual qualities of transcutaneous electrical nerve stimulation for evoked tactile sensation in forearm amputees	2022	http://dx.doi.org/10.1088/1741-2552/ac6062	[Zhang, Jie; Hao, Manzhao; Yang, Fei; Chou, Chi-Hong; Lan, Ning] Shanghai Jiao Tong Univ, Sch Biomed Engn, Lab Neurorehabil Engn, Shanghai, Peoples R China; [Hao, Manzhao; Chou, Chi-Hong; Lan, Ning] Shanghai Jiao Tong Univ, Inst Med Robot, Sch Biomed Engn, Shanghai, Peoples R China; [Liang, Wenyuan; Sun, Aiping] Natl Res Ctr Rehabil & Tech Aids, Beijing, Peoples R China	Engineering, Biomedical; Neurosciences	Engineering; Neurosciences & Neurology	sensory feedback; evoked tactile sensation (ETS); transcutaneous electrical nerve stimulation (TENS); perceptual threshold; sensory information coding	ELECTROCUTANEOUS STIMULATION; SENSORY COMMUNICATION; HAND; FEEDBACK; ELECTROTACTILE; PAIN; VIBROTACTILE; REDIRECTION; PROSTHESIS; ADAPTATION		n			human		databases	1
Luo, T; Wu, X; Wang, HL; Fu, SM	Prioritization to visual objects: Roles of sensory uncertainty	2018	http://dx.doi.org/10.3758/s13414-017-1452-0	[Luo, Ting] Tsinghua Univ, Dept Psychol, Beijing, Peoples R China; [Wu, Xia] Tianjin Normal Univ, Acad Psychol & Behav, Tianjin, Peoples R China; [Wang, Hailing] Shandong Normal Univ, Sch Psychol, Jinan, Shandong, Peoples R China; [Fu, Shimin] Guangzhou Univ, Dept Psychol, Guangzhou 510006, Guangdong, Peoples R China; [Fu, Shimin] Guangzhou Univ, Ctr Brain & Cognit Sci, Guangzhou 510006, Guangdon…	Psychology; Psychology, Experimental	Psychology	Attentional prioritization; Uncertainty reduction; Object-based attention; Attentional spreading	SPATIAL ATTENTION; PERCEPTUAL SENSITIVITY; POSITIONAL CERTAINTY; NEURAL MECHANISMS; MODULATION; DISCRIMINATION; CONTRAST; NOISE; IDENTIFICATION; DETECTABILITY		n			higher processing		databases	1
FOSTER, DH; SIMMONS, DR; COOK, MJ	THE CUE FOR CONTOUR-CURVATURE DISCRIMINATION	1993	http://dx.doi.org/10.1016/0042-6989(93)90089-F		Neurosciences; Ophthalmology; Psychology	Neurosciences & Neurology; Ophthalmology; Psychology	CURVATURE; WEBER LAW; EFFICIENCY; VARIANCE; CUE; CONTOUR; INVARIANCE; CONSTANCY; SCALING; PERSPECTIVE	PSYCHOMETRIC FUNCTIONS; CURVED LINES; SHAPE; ACUITY		y	n		human		databases	1	y
Astasheva, EV; Astashev, ME; Kitchigina, VF	Oscillatory Activity and Cross-frequency Interactions during the Processing of Sensory Information in the Brain	2017	http://dx.doi.org/10.7868/S0044467717020034	[Astasheva, E. V.; Kitchigina, V. F.] Inst Theoret & Expt Biophys, Pushchino, Russia; [Astashev, M. E.] Inst Cell Biophys, Pushchino, Russia	Neurosciences; Physiology	Neurosciences & Neurology; Physiology	waking guinea pigs; cortical and subcortical structures; oscillations; cross-frequency analysis; sensory stimulation; coherence	GAMMA-BAND SYNCHRONIZATION; THETA-OSCILLATIONS; EEG PHASE; MEMORY; DISCRIMINATION; HIPPOCAMPUS; PATTERNS; STIMULATION; PERCEPTION; MECHANISMS		n			not choice		databases	1
Andersen, T; Byrne, DV; Wang, Q	Imagined eating - An investigation of priming and sensory-specific satiety	2023	http://dx.doi.org/10.1016/j.appet.2022.106421	[Andersen, T.; Byrne, D. V.; Wang, Q. J.] Aarhus Univ, Fac Tech Sci, Dept Food Sci, Food Qual Percept & Soc, Agro Food Pk 48, DK-8200 Aarhus N, Denmark; [Andersen, T.; Byrne, D. V.; Wang, Q. J.] Univ Chinese Acad Sci, Sino Danish Coll SDC, Beijing, Peoples R China	Behavioral Sciences; Nutrition & Dietetics	Behavioral Sciences; Nutrition & Dietetics	Grounded cognition; Priming; Sensory-specific satiety; Habituation; Sensitization; Mental imagery	FOOD-INTAKE; SATIATION; PREFERENCES; TELEVISION; SIMULATION; PICTURES; VARIETY; IMAGERY; TASTE; CUE		n			human		databases	1	y
Jaeger, SR; Beresford, MK; Paisley, AG; AntÃºnez, L; Vidal, L; Cadena, RS; GimÃ©nez, A; Ares, G	Check-all-that-apply (CATA) questions for sensory product characterization by consumers: Investigations into the number of terms used in CATA questions	2015	http://dx.doi.org/10.1016/j.foodqual.2015.02.003	[Jaeger, Sara R.; Beresford, Michelle K.; Paisley, Amy G.] Plant & Food Res Ltd, New Zealand Inst, Auckland, New Zealand; [Antunez, Lucia; Vidal, Leticia; Cadena, Rafael Silva; Gimenez, Ana; Ares, Gaston] Univ Republica, Fac Quim, Dept Ciencia & Tecnol Alimentos, Montevideo 11800, Uruguay	Food Science & Technology	Food Science & Technology	CATA; Consumer research; Research methodology; Sensory characterization; Consumer profiling	PERCEPTION; REPRODUCIBILITY; STABILITY; RESPONSES; ASSESSOR; ORDER; BIAS; TOOL		n			human		databases	1
Korman, M; Teodorescu, K; Cohen, A; Reiner, M; Gopher, D	Effects of Order and Sensory Modality in Stiffness Perception	2012	http://dx.doi.org/10.1162/PRES_a_00114	[Korman, Maria] Univ Haifa, Fac Social Welf & Hlth Sci, Occupat Therapy Dept, IL-31905 Haifa, Israel; [Teodorescu, Kinneret; Cohen, Adi; Reiner, Miriam; Gopher, Daniel] Technion Israel Inst Technol, IL-32000 Haifa, Israel	Computer Science, Cybernetics; Computer Science, Software Engineering	Computer Science		MULTISENSORY MEMORIES; DISCRIMINATION; INTEGRATION; INFORMATION; DOMINANCE; VISION		n			human		databases	1
de Lafuente, V; Romo, R	Neuronal correlates of subjective sensory experience	2005	http://dx.doi.org/10.1038/nn1587	Univ Nacl Autonoma Mexico, Inst Fisiol Celular, Mexico City 04510, DF, Mexico	Neurosciences	Neurosciences & Neurology		EARLY VISUAL-CORTEX; PREFRONTAL CORTEX; DECISION-MAKING; PREMOTOR CORTEX; PSYCHOPHYSICAL PERFORMANCE; CORTICAL MICROSTIMULATION; SOMATOSENSORY CORTEX; NEURAL CODES; DISCRIMINATION; MACAQUE		n			human		databases	1
Murphy, C; Vertrees, R	Sensory functioning in older adults: relevance for food preference	2017	http://dx.doi.org/10.1016/j.cofs.2017.05.004	[Murphy, Claire; Vertrees, Rochelle] San Diego State Univ, San Diego, CA 92120 USA; [Murphy, Claire] SDSU UCSD Joint Doctoral Program, San Diego, CA 92120 USA	Food Science & Technology	Food Science & Technology		ODOR IDENTIFICATION; OLFACTORY IMPAIRMENT; AGE; TASTE; PLEASANTNESS; SENSITIVITY; FMRI; DISCRIMINATION; INDIVIDUALS; POPULATION		n			human		databases	1	y
de Jorge, P; NÃ¡cher, V; Luna, R; Soriano, J; Romo, R; Deco, G; Campo, AT	Single-Neuron Sensory Coding Might Influence Performance in a Monkey's Perceptual Discrimination Task	2016	http://dx.doi.org/10.1007/978-3-319-44778-0	[de Jorge, Pau; Soriano, Jordi] Univ Barcelona, Barcelona, Spain; [Nacher, Veronica] York Univ, Toronto, ON, Canada; [Luna, Rogelio] Univ Western Ontario, London, ON, Canada; [Romo, Ranulfo] Univ Nacl Autonoma Mexico, Mexico City, DF, Mexico; [Romo, Ranulfo] Colegio Nacl, Mexico City, DF, Mexico; [Deco, Gustavo] Inst Catalana Estudis Avancats, Barcelona, Spain; [Deco, Gustavo; Tauste Campo, Adria…	Computer Science, Artificial Intelligence; Computer Science, Information Systems; Computer Science, Theory & Methods; Robotics	Computer Science; Robotics	Discrimination task; Neural coding; Information theory			y	n		book		databases	1
Allen, KM; Marsat, G	Task-specific sensory coding strategies are matched to detection and discrimination performance	2018	http://dx.doi.org/10.1242/jeb.170563	[Allen, Kathryne M.; Marsat, Gary] West Virginia Univ, Dept Biol, Morgantown, WV 26505 USA; [Marsat, Gary] West Virginia Univ, Blanchette Rockefeller Neurosci Inst, Morgantown, WV 26505 USA	Biology; Zoology	Life Sciences & Biomedicine - Other Topics; Zoology	Neural coding; Communication signals; Detection; Discrimination; Information theory; Weakly electric fish	WEAKLY ELECTRIC FISH; LATERAL-LINE LOBE; ELECTROCOMMUNICATION SIGNALS; CATEGORICAL PERCEPTION; POPULATION; FREQUENCY; BEHAVIOR; STIMULI; BURSTS; NEURONS		y	y	n	<4 df		databases	1
Butts D.A.; Goldman M.S.	Tuning curves, neuronal variability, and sensory coding	2006	https://www.scopus.com/inward/record.uri?eid=2-s2.0-33646270389&doi=10.1371%2fjournal.pbio.0040092&partnerID=40&md5=6e8c12012ecf7071c064fa75480b1b37	Harvard Univ, Div Engn & Appl Sci, Cambridge, MA 02138 USA; Wellesley Coll, Dept Phys, Wellesley, MA 02181 USA; Wellesley Coll, Program Neurosci, Wellesley, MA 02181 USA	Biochemistry & Molecular Biology; Biology	Biochemistry & Molecular Biology; Life Sciences & Biomedicine - Other Topics		FISHER INFORMATION; SINGLE NEURONS; RESPONSES; REPRESENTATION; ORIENTATION; MOTION; SYSTEM	Models, Neurological; Neurons, Afferent; Sensation; Animalia; animal cell; article; behavior; coding; information; noise; nonhuman; perception; sensory nerve cell; stimulus; tuning curve; biological model; physiology; sensation	n			not choice		databases	2
GÃ³mez, L; Budelli, R; Grant, K; Caputi, AA	Pre-receptor profile of sensory images and primary afferent neuronal representation in the mormyrid electrosensory system	2004	http://dx.doi.org/10.1242/jeb.01053	Univ Republica, Unidad Asociada, Fac Ciencias, Div Neurofisiol Comparada, Montevideo, Uruguay; Univ Republica, Dept Biol Celular & Mol, Fac Ciencias, Montevideo, Uruguay; CNRS, Unite Neurosci Integratives & Comput, UPR 2191, Gif Sur Yvette, France	Biology; Zoology	Life Sciences & Biomedicine - Other Topics; Zoology	Mexican hat; electric fish; latency code; electric image; electrolocation; electrosensory lobe; distributed sensory representation	WEAKLY ELECTRIC FISH; MORMYROMAST ELECTRORECEPTOR ORGANS; LATERAL LINE LOBE; APTERONOTUS-ALBIFRONS; GNATHONEMUS-PETERSII; MOVING-OBJECTS; ELECTROLOCATION; PERCEPTION; FIBERS; DISCRIMINATION		n			not choice		databases	1
Zhu, BC; Zhang, HD; Chen, QH; He, QL; Zhao, XM; Sun, XQ; Wang, TL; Wang, JC; Cui, JG	Noise affects mate choice based on visual information via cross-sensory interference	2022	http://dx.doi.org/10.1016/j.envpol.2022.119680	[Zhu, Bicheng; Zhang, Haodi; He, Qiaoling; Zhao, Xiaomeng; Sun, Xiaoqian; Cui, Jianguo] Chinese Acad Sci, Chengdu Inst Biol, CAS Key Lab Mt Ecol Restorat, Chengdu 610041, Sichuan, Peoples R China; [Zhu, Bicheng; Zhang, Haodi; He, Qiaoling; Zhao, Xiaomeng; Sun, Xiaoqian; Cui, Jianguo] Chinese Acad Sci, Chengdu Inst Biol, Bioresource Utilizat & Ecol Restorat & Biodivers C, Chengdu 610041, Sichuan, …	Environmental Sciences	Environmental Sciences & Ecology	Noise; Cross -sensory interference; Multimodal communication; Mate choice; Response time; Frog	COCKTAIL PARTY; ENVIRONMENTAL NOISE; ANTHROPOGENIC NOISE; VOCAL SAC; SIGNAL RECOGNITION; SPATIAL RELEASE; FROGS; COMMUNICATION; BEHAVIOR; CHORUS		y	n		no axis		databases	1
Fischer, S; Oberhummer, E; Cunha-Saraiva, F; Gerber, N; Taborsky, B	Smell or vision? The use of different sensory modalities in predator discrimination	2017	http://dx.doi.org/10.1007/s00265-017-2371-8	[Fischer, Stefan; Oberhummer, Evelyne; Cunha-Saraiva, Filipa; Gerber, Nina; Taborsky, Barbara] Univ Bern, Inst Ecol & Evolut, Behav Ecol, Wohlenstr 50A, CH-3032 Hinterkappelen, Switzerland; [Fischer, Stefan] Univ Cambridge, Dept Zool, Cambridge, England; [Fischer, Stefan] Univ Liverpool, Inst Integrat Biol, Liverpool L69 7ZB, Merseyside, England; [Cunha-Saraiva, Filipa] Univ Veterinarian Med, Kon…	Behavioral Sciences; Ecology; Zoology	Behavioral Sciences; Environmental Sciences & Ecology; Zoology	Threat-sensitive assessment of predation risk; Antipredator behaviour; Olfaction; Perception; Cichlids; Neolamprologus pulcher	PROBING AGGRESSIVE MOTIVATION; CHEMICAL CUES; ANTIPREDATOR RESPONSES; BEHAVIORAL-RESPONSES; EGG SIZE; RECOGNITION; AVOIDANCE; FISH; PREY; RISK		n			not choice		databases	1
Brown, AL; Warren, ER; Ingraham, BW; Ziegler, GR; Hopfer, H	The effect of fat content on sensory perception and consumer acceptability of 70% cacao dark chocolate made from reconstituted cocoa liquor	2023	http://dx.doi.org/10.1111/joss.12864	[Brown, Allison L.; Warren, Ezekiel R.; Ingraham, Bradley W.; Ziegler, Gregory R.; Hopfer, Helene] Penn State Univ, Dept Food Sci, University Pk, PA USA; [Brown, Allison L.; Warren, Ezekiel R.; Ingraham, Bradley W.; Hopfer, Helene] Penn State Univ, Sensory Evaluat Ctr, University Pk, PA USA; [Hopfer, Helene] Penn State Univ, Dept Food Sci, University Pk, PA 16802 USA	Food Science & Technology	Food Science & Technology		PARTICLE-SIZE DISTRIBUTION; NIBS THEOBROMA-CACAO; SUSPENDED-SOLIDS; FLOW PROPERTIES; FLAVOR; ASTRINGENCY; BEANS; TASTE; TIME; FERMENTATION		n			human		databases	1	y
Ishii, R; O'Mahony, M; Rousseau, B	Triangle and tetrad protocols: Small sensory differences, resampling and consumer relevance	2014	http://dx.doi.org/10.1016/j.foodqual.2013.07.007	[Ishii, Rie; O'Mahony, Michael] Univ Calif Davis, Davis, CA 95616 USA; [Rousseau, Benoit] Inst Percept, Richmond, VA 23235 USA	Food Science & Technology	Food Science & Technology	Tetrad; Triangle; Discrimination testing; Power; Resampling	SAME-DIFFERENT; THURSTONIAN MODELS; FLAVOR DISCRIMINATION; A-NOT; TESTS; PREFERENCE; MEMORY; POWERFUL; SENSITIVITY; PERFORMANCE		n			human		databases	1
Manzur, HE; Alvarez, J; Babul, C; Maldonado, PE	Synchronization Across Sensory Cortical Areas by Electrical Microstimulation is Sufficient for Behavioral Discrimination	2013	http://dx.doi.org/10.1093/cercor/bhs288	[Manzur, Hachi E.; Alvarez, Joel; Babul, Cecilia; Maldonado, Pedro E.] Univ Chile, Biomed Neurosci Inst, Santiago 8380453, Chile; [Manzur, Hachi E.] NIA, Neural Circuits & Cognit Unit, Lab Expt Gerontol, NIH, Baltimore, MD 21224 USA; [Maldonado, Pedro E.] Univ Chile, Fac Med, Program Physiol & Biophys, Casilla Santiago, Chile	Neurosciences	Neurosciences & Neurology	coding; cortex; microstimulation; sensory; synchronization	OSCILLATORY NEURONAL RESPONSES; CAT VISUAL-CORTEX; NEOCORTICAL NEURONS; GAMMA OSCILLATIONS; CEREBRAL-CORTEX; OLFACTORY-BULB; EYE-MOVEMENTS; MOTOR CORTEX; STIMULATION; BRAIN		y	n		no axis		databases	1
Komosinski, M	Measuring quantities using oscillators and pulse generators	2012	http://dx.doi.org/10.1007/s12064-012-0153-4	Poznan Univ Tech, Inst Comp Sci, PL-60965 Poznan, Poland	Biology; Mathematical & Computational Biology	Life Sciences & Biomedicine - Other Topics; Mathematical & Computational Biology	Clock-counter model; Spike; Neuron; Periodic; Time; Scalar	WEBERS LAW; TIME PERCEPTION; DISCRIMINATION; MODELS		n			irrelevant		databases	1	y
Wagner, HJ	Sensory brain areas in mesopelagic fishes	2001	http://dx.doi.org/10.1159/000047231	Univ Tubingen, Inst Anat, Grad Sch Neural & Behav Sci, D-72074 Tubingen, Germany; Univ Tubingen, Inst Anat, Max Planck Res Sch, D-72074 Tubingen, Germany	Behavioral Sciences; Neurosciences; Zoology	Behavioral Sciences; Neurosciences & Neurology; Zoology	olfactory bulb; optic tectum; trigeminal/octavolateral area; gustatory area; bioluminescence; mesopelagic fishes; cluster analysis	DEEP-SEA FISH; VISUAL PIGMENTS; LATERAL-LINE; DRAGON FISH; EYES; CATFISH; SYSTEMS		n			not behavioural		databases	1
Geng, B; Yoshida, K; Petrini, L; Jensen, W	Evaluation of sensation evoked by electrocutaneous stimulation on forearm in nondisabled subjects	2012	http://dx.doi.org/10.1682/JRRD.2010.09.0187	[Geng, Bo; Yoshida, Ken; Petrini, Laura; Jensen, Winnie] Aalborg Univ, Dept Hlth Sci & Technol, DK-9220 Aalborg, Denmark; [Yoshida, Ken] Indiana Univ Purdue Univ, Dept Biomed Engn, Indianapolis, IN 46202 USA; [Petrini, Laura] Aalborg Univ, Dept Commun & Psychol, DK-9220 Aalborg, Denmark	Rehabilitation	Rehabilitation	artificial sensation; electrocutaneous stimulation; prostheses; psychophysical test; sensation measure; sensory augmentation; sensory communication; sensory feedback; sensory modulation; sensory substitution	SENSORY-FEEDBACK; INTRAFASCICULAR ELECTRODES; ELECTRICAL-STIMULATION; PULSE WIDTH; LIMB PAIN; AFFERENTS; SKIN; DISCRIMINATION; COMMUNICATION; RELIABILITY		n			human		databases	1
Parashar, R; Shukla, M; Ganguly, A; Hulke, SM	Neurophysiological parameters of sensory perception and cognition among different modalities of learners	2020	http://dx.doi.org/10.4103/jehp.jehp_654_19	[Parashar, Rachna; Hulke, Sandip M.] AIIMS, Dept Physiol, Bhopal 462024, Madhya Pradesh, India; [Shukla, Mukesh] Vir Chandra Singh Garhwali Govt Inst Med Sci & Re, Dept Community Med, Srinagar, Uttarakhand, India; [Ganguly, Abhimanyu] AIIMS, Dept Physiol, Patna, Bihar, India	Education, Scientific Disciplines; Public, Environmental & Occupational Health	Education & Educational Research; Public, Environmental & Occupational Health	Event-related potentials; Evoked potentials; VARK learners	EVOKED-POTENTIALS; WAVE		n			human		databases	1
Ebrahimi, S; Lecoq, J; Rumyantsev, O; Tasci, T; Zhang, YP; Irimia, C; Li, J; Ganguli, S; Schnitzer, MJ	Emergent reliability in sensory cortical coding and inter-area communication	2022	http://dx.doi.org/10.1038/s41586-022-04724-y	[Ebrahimi, Sadegh; Lecoq, Jerome; Rumyantsev, Oleg; Tasci, Tugce; Zhang, Yanping; Irimia, Cristina; Li, Jane; Ganguli, Surya; Schnitzer, Mark J.] Stanford Univ, James Clark Ctr Biomed Engn, Stanford, CA 94305 USA; [Ebrahimi, Sadegh; Lecoq, Jerome; Rumyantsev, Oleg; Tasci, Tugce; Zhang, Yanping; Irimia, Cristina; Schnitzer, Mark J.] Stanford Univ, CNC Program, Stanford, CA 94305 USA; [Ebrahimi, Sa…	Multidisciplinary Sciences	Science & Technology - Other Topics		FUNCTIONAL CONNECTIVITY; VISUAL RESPONSES; VARIABILITY; CORTEX; DYNAMICS; NOISE; STATE; REPRESENTATIONS; MODULATION; ATTENTION		n			theoretical		databases	1
Yu, XF; Gu, Y	Probing Sensory Readout via Combined Choice-Correlation Measures and Microstimulation Perturbation	2018	https://www.scopus.com/inward/record.uri?eid=2-s2.0-85056416046&doi=10.1016%2fj.neuron.2018.08.034&partnerID=40&md5=baf85fba7d39fb633be805d62a6ed853	[Yu, Xuefei; Gu, Yong] Chinese Acad Sci, CAS Ctr Excellence Brain Sci & Intelligence Techn, Inst Neurosci, Key Lab Primate Neurobiol, Shanghai, Peoples R China; [Yu, Xuefei] Univ Chinese Acad Sci, Beijing 100049, Peoples R China	Neurosciences	Neurosciences & Neurology	choice correlation; macaque; microstimulation; noise correlation; readout; visual motion	VENTRAL INTRAPARIETAL AREA; DECISION-RELATED ACTIVITY; SUPERIOR TEMPORAL AREA; STEREOSCOPIC DEPTH-PERCEPTION; MACAQUE VISUAL-CORTEX; HEADING PERCEPTION; SELF-MOTION; CORTICAL AREA; ELECTRICAL MICROSTIMULATION; INTERNEURONAL CORRELATIONS	Animals; Choice Behavior; Discrimination (Psychology); Electric Stimulation; Macaca mulatta; Male; Microelectrodes; Motion Perception; Parietal Lobe; Photic Stimulation; article; brain cortex; brain region; decision making; Macaca; motion; noise; nonhuman; animal; diagnostic imaging; electrostimulation; male; microelectrode; movement perception; parietal lobe; perceptive discrimination; photostim…	n			no axis		databases	2
Buettner, A; Beauchamp, J	Chemical input - Sensory output: Diverse modes of physiology-flavour interaction	2010	http://dx.doi.org/10.1016/j.foodqual.2010.01.008	[Buettner, Andrea] Univ Erlangen Nurnberg, Emil Fischer Ctr, Dept Chem & Pharm, D-91052 Erlangen, Germany; [Buettner, Andrea; Beauchamp, Jonathan] Fraunhofer Inst Proc Engn & Packaging IVV, D-85354 Freising Weihenstephan, Germany	Food Science & Technology	Food Science & Technology	Food; Acceptance; Preference; Mastication; Chewing; Salivation; Metabolism; Breathing; Swallowing	WHEY-PROTEIN GELS; NASAL AROMA RELEASE; IN-VIVO; AIR-FLOW; RETRONASAL PERCEPTION; NUMERICAL-SIMULATION; ODORANT TRANSPORT; OLFACTORY STIMULI; VOLATILE RELEASE; BREATH ANALYSIS		n			review		databases	1
LundstrÃ¶m, R	Neurological diagnosis -: aspects of quantitative sensory testing methodology in relation to hand-arm vibration syndrome	2002		Natl Inst Working Life, S-90713 Umea, Sweden	Public, Environmental & Occupational Health	Public, Environmental & Occupational Health	perception; psychophysics; QST; tactile; thermal; vibration	MECHANORECEPTIVE AFFERENT UNITS; THERMAL DISCRIMINATION THRESHOLDS; CARPAL-TUNNEL-SYNDROME; GLABROUS SKIN; PERCEPTION THRESHOLDS; VIBROTACTILE PERCEPTION; CUTANEOUS SENSATION; NORMAL VALUES; TEMPERATURE; SENSITIVITY		n			human		databases	1	y
Domini, F; Caudek, C	The intrinsic constraint model and Fechnerian sensory scaling	2009	http://dx.doi.org/10.1167/9.2.25	[Domini, Fulvio] Brown Univ, Dept Cognit & Linguist Sci, Providence, RI 02906 USA; [Caudek, Corrado] Univ Florence, Dept Psychol, Florence, Italy	Ophthalmology	Ophthalmology	3D shape perception; representation; geometric properties; depth; scaling; cue integration	STRUCTURE-FROM-MOTION; AFFINE STRUCTURE; TEMPORAL INTEGRATION; ANGULAR VELOCITIES; CUE COMBINATION; STEREO; PERCEPTION; DISTORTIONS; INFORMATION; THRESHOLDS		n			theoretical		databases	1
de Lafuente, V; Romo, R	Neural correlate of subjective sensory experience gradually builds up across cortical areas	2006	http://dx.doi.org/10.1073/pnas.0605826103	Univ Nacl Autonoma Mexico, Inst Fisiol Celular, Mexico City 04510, DF, Mexico	Multidisciplinary Sciences	Science & Technology - Other Topics	detection; perception; psychophysics; somatosensory	PARAMETRIC WORKING-MEMORY; FRONTAL EYE FIELD; DECISION-MAKING; MACAQUE; DISCRIMINATION; MOTION; CODES; PERCEPTION; RESPONSES		n			human		databases	1
OBRIEN, RG; HEFT, MW	DISCRIMINATION INDEXES AND MODELS FOR STUDYING SENSORY FUNCTIONING IN AGING	1995	http://dx.doi.org/10.1080/757584394	CLEVELAND CLIN FDN,DEPT BIOSTAT & EPIDEMIOL P88,CLEVELAND,OH 44195; UNIV FLORIDA,GAINESVILLE,FL 32611	Statistics & Probability	Mathematics		PERCEPTION; AGE		n			human		databases	1
Kastli, R; Vighagen, R; van der Bourg, A; Argunsah, AÃ–; Iqbal, A; Voigt, FF; Kirschenbaum, D; Aguzzi, A; Helmchen, F; Karayannis, T	Developmental divergence of sensory stimulus representation in cortical interneurons	2020	http://dx.doi.org/10.1038/s41467-020-19427-z	[Kastli, Rahel; Vighagen, Rasmus; van der Bourg, Alexander; Argunsah, Ali Oezguer; Iqbal, Asim; Karayannis, Theofanis] Univ Zurich, Brain Res Inst, Lab Neural Circuit Assembly, Winterthurerstr 190, CH-8057 Zurich, Switzerland; [Kastli, Rahel; Vighagen, Rasmus; van der Bourg, Alexander; Argunsah, Ali Oezguer; Iqbal, Asim; Voigt, Fabian F.; Kirschenbaum, Daniel; Aguzzi, Adriano; Helmchen, Fritjof; …	Multidisciplinary Sciences	Science & Technology - Other Topics		EXPRESSING GABAERGIC NEURONS; NEURAL CIRCUIT; BARREL CORTEX; RAT; PROJECTIONS; INHIBITION; INPUT; SINGLE; DISINHIBITION; CONNECTIONS		n			irrelevant		databases	1
Prescott, J	Flavour as a psychological construct: implications for perceiving and measuring the sensory qualities of foods	1999	https://www.scopus.com/inward/record.uri?eid=2-s2.0-0001449717&doi=10.1016%2fs0950-3293%2898%2900048-2&partnerID=40&md5=1597417a967104d6108de6dce0f17bb5	J. Prescott; Sensory Science Research Centre, University of Otago, PO Box 56, Dunedin, New Zealand; email: john.prescott@stonebow.otago.ac.nz	Food Science & Technology	Food Science & Technology		RESPONSE ALTERNATIVES; TASTE; RETRONASAL; ODOR; PERCEPTION; SWEETNESS; NASAL; OLFACTION; CORTEX		n			human		databases	2
Wlodarska, K; Pawlak-Lemanska, K; GÃ³recki, T; Sikorska, E	Factors Influencing Consumers' Perceptions of Food: A Study of Apple Juice Using Sensory and Visual Attention Methods	2019	http://dx.doi.org/10.3390/foods8110545	[Wlodarska, Katarzyna; Pawlak-Lemanska, Katarzyna; Sikorska, Ewa] Poznan Univ Econ & Business, Inst Qual Sci, Al Niepodleglosci 10, PL-61875 Poznan, Poland; [Gorecki, Tomasz] Adam Mickiewicz Univ, Fac Math & Comp Sci, Uniwersytetu Poznanskiego 4, PL-61614 Poznan, Poland	Food Science & Technology	Food Science & Technology	apple juice; consumer perception; internal preference mapping; visual attention; packaging; label	EYE-TRACKING; PRODUCT; INFORMATION; LABELS; PREFERENCE; EXPECTATIONS; ACCEPTANCE; QUESTIONS; PURCHASE; LIKING		n			human		databases	1
Li, P; Chai, GH; Zhu, KH; Lan, N; Sui, XH	Effects of Electrode Size and Spacing on Sensory Modalities in the Phantom Thumb Perception Area for the Forearm Amputees	2015		[Li, P.; Chai, G. H.; Zhu, K. H.; Lan, N.; Sui, X. H.] Shanghai Jiao Tong Univ, Sch Biomed Engn, Inst Rehabil Engn, Med X Res Inst, Shanghai 200030, Peoples R China	Engineering, Biomedical; Engineering, Electrical & Electronic	Engineering		2-POINT DISCRIMINATION; STIMULATION		n			human		databases	1
Salmela, VR; Moisala, M; Alho, K	Working memory resources are shared across sensory modalities	2014	http://dx.doi.org/10.3758/s13414-014-0714-3	[Salmela, V. R.; Moisala, M.; Alho, K.] Univ Helsinki, Inst Behav Sci, Div Cognit & Neuropsychol, FI-00014 Helsinki, Finland; [Moisala, M.] Univ Helsinki, Inst Behav Sci, Dept Teacher Educ, FI-00014 Helsinki, Finland; [Alho, K.] Univ Helsinki, Helsinki Coll Adv Studies, FI-00014 Helsinki, Finland	Psychology; Psychology, Experimental	Psychology	Working memory; Attention; Load; Precision; Psychophysics; Discrimination threshold; Audio-visual; Auditory features; Visual features; Cross-modal	SHORT-TERM-MEMORY; SIMULTANEOUS STORAGE; LIMITS; CAPACITY; PRECISION; OBJECT; ATTENTION; REPRESENTATIONS; VARIABILITY; PERCEPTION		n			higher processing		databases	1
Tommerdahl, M; Tannan, V; Zachek, M; Holden, JK; Favorov, OV	Effects of stimulus-driven synchronization on sensory perception	2007	http://dx.doi.org/10.1186/1744-9081-3-61	[Tommerdahl, Mark; Tannan, Vinay; Zachek, Matt; Holden, Jameson K.; Favorov, Oleg V.] Univ N Carolina, Dept Biomed Engn, Chapel Hill, NC 27515 USA	Behavioral Sciences; Neurosciences	Behavioral Sciences; Neurosciences & Neurology		TEMPORAL DISCRIMINATION; VISUAL-CORTEX; HORIZONTAL CONNECTIONS; SI CORTEX; VIBROTACTILE; STIMULATION; ADAPTATION; AMPLITUDE; COACTIVATION; IMPROVEMENT		n			not choice		databases	1
Ganguli, D; Simoncelli, EP	Efficient Sensory Encoding and Bayesian Inference with Heterogeneous Neural Populations	2014	http://dx.doi.org/10.1162/NECO_a_00638	[Ganguli, Deep] NYU, Howard Hughes Med Inst, Ctr Neural Sci, New York, NY 10003 USA; NYU, Courant Inst Math Sci, New York, NY 10003 USA	Computer Science, Artificial Intelligence; Neurosciences	Computer Science; Neurosciences & Neurology		PRIMARY VISUAL-CORTEX; FISHER INFORMATION; CODES; NEURONS; REPRESENTATION; PERCEPTION; VARIABILITY; COMPUTATION; STATISTICS; DISCHARGE		n			theoretical		databases	1
Ross, B; Dobri, S; Jamali, S; Bartel, L	Entrainment of somatosensory beta and gamma oscillations accompany improvement in tactile acuity after periodic and aperiodic repetitive sensory stimulation	2022	http://dx.doi.org/10.1016/j.ijpsycho.2022.04.007	[Ross, Bernhard; Dobri, Simon; Jamali, Shahab] Baycrest Ctr Geriatr Care, Rotman Res Inst, 3560 Bathurst St, Toronto, ON M6A 2E1, Canada; [Ross, Bernhard; Dobri, Simon] Univ Toronto, Dept Med Biophys, Toronto, ON, Canada; [Jamali, Shahab; Bartel, Lee] Univ Toronto, Mus & Hlth Res Collaboratory, Toronto, ON, Canada	Psychology, Biological; Neurosciences; Physiology; Psychology; Psychology, Experimental	Psychology; Neurosciences & Neurology; Physiology	Tactile stimulation; Somatosensory cortex; Perceptual learning; Steady-state responses; Gamma oscillations; Entrainment	LONG-TERM POTENTIATION; TIMING-DEPENDENT PLASTICITY; STEADY-STATE RESPONSES; EVOKED-POTENTIALS; PHASE SYNCHRONIZATION; ALPHA-OSCILLATIONS; BAND OSCILLATIONS; OLDER-ADULTS; DISCRIMINATION; CORTEX		n			higher processing		databases	1
GardÃ¨res, PM; Le Gal, S; Rousseau, C; Mamane, A; Ganea, DA; Haiss, F	Coexistence of state, choice, and sensory integration coding in barrel cortex LII/III	2024	http://dx.doi.org/10.1038/s41467-024-49129-9	[Garderes, Pierre-Marie; Le Gal, Sebastien; Rousseau, Charly; Mamane, Alexandre; Haiss, Florent] Univ Paris Cite, Inst Pasteur, Unit Neural Circuits Dynam & Decis Making, F-75015 Paris, France; [Garderes, Pierre-Marie; Ganea, Dan Alin] Rhein Westfal TH Aachen, Med Sch, IZKF Aachen, D-52074 Aachen, Germany; [Ganea, Dan Alin] Univ Basel, Dept Biomed, CH-4001 Basel, Switzerland	Multidisciplinary Sciences	Science & Technology - Other Topics		DECISION-RELATED ACTIVITY; RAT WHISKER SYSTEM; FREQUENCY DISCRIMINATION; PERCEPTUAL DECISIONS; CORTICAL ACTIVITY; NEURAL ACTIVITY; NEURONS; PERFORMANCE; BEHAVIOR; MICROSTIMULATION		y	y	y		figure	databases	1	y
Talcott, JB; Witton, C	A sensory-linguistic approach to normal and impaired reading development	2002		Aston Univ, Neurosci Res Inst, Behav & Cognit Sci Res Grp, Birmingham B4 7ET, W Midlands, England	Psychology, Developmental; Psychology	Psychology		AUDITORY TEMPORAL PERCEPTION; COHERENT MOTION DETECTION; SPEECH-PERCEPTION; CONTRAST SENSITIVITY; VISUAL-MOTION; WORD-RECOGNITION; INDIVIDUAL-DIFFERENCES; ORTHOGRAPHIC STRUCTURE; MAGNOCELLULAR PATHWAY; PHONOLOGICAL ANALYSIS		n			human		databases	1
Visalli, M; Cordelle, S; BÃ©no, N; Schlich, P	Product discrimination ability of temporal sensory evaluation methods used with consumers	2024	http://dx.doi.org/10.1016/j.foodqual.2024.105123	[Visalli, Michel; Cordelle, Sylvie; Beno, Noelle; Schlich, Pascal] Univ Bourgogne, Inst Agro Dijon, Ctr Sci Gout & Alimentat, CNRS,INRAE, F-21000 Dijon, France; [Visalli, Michel; Cordelle, Sylvie; Beno, Noelle; Schlich, Pascal] INRAE, PROBE Res Infrastruct, ChemoSens Facil, F-21000 Dijon, France	Food Science & Technology	Food Science & Technology	TDS; TCATA; AEF; Rapid methods; Retrospective vs. concurrent measures; Gustometer	QUANTITATIVE DESCRIPTIVE ANALYSIS; CHECK-ALL; PART 1; DOMINANCE; TEXTURE; TCATA; WINES; TDS; REPRODUCIBILITY; PERCEPTION		n			human		databases	1	y
Bucciarelli, V; Gozzi, N; Katic, N; Aiello, G; Razzoli, M; Valle, G; Raspopovic, S	Multiparametric non-linear TENS modulation to integrate intuitive sensory feedback	2023	http://dx.doi.org/10.1088/1741-2552/acd4e8	[Bucciarelli, Vittoria; Gozzi, Noemi; Katic, Natalija; Aiello, Giovanna; Razzoli, Margherita; Valle, Giacomo; Raspopovic, Stanisa] Swiss Fed Inst Technol, Inst Robot & Intelligent Syst, Dept Hlth Sci & Technol, Lab Neuroengn, CH-8092 Zurich, Switzerland; [Katic, Natalija] Univ Belgrade, Sch Elect Engn, Belgrade 11000, Serbia; [Katic, Natalija] Univ Belgrade, Mihajlo Pupin Inst, Belgrade 11060, Se…	Engineering, Biomedical; Neurosciences	Engineering; Neurosciences & Neurology	electrical stimulation; multiparametric paradigms; TENS; neurostimulation; ACR; somatosensory feedback; VR	TACTILE FEEDBACK; STIMULATION; INTENSITY; AMPUTEES; HAND; PAIN; MANIPULATION; PREVALENCE; AFFERENTS; SIGNALS		y	n		human		databases	1	y
Santos, C; Soares, C; Vasconcelos, M; Machado, A	The effect of reinforcement probability on time discrimination in the midsession reversal task	2019	http://dx.doi.org/10.1002/jeab.513	[Santos, Cristina; Soares, Catarina] Univ Minho, Braga, Portugal; [Vasconcelos, Marco; Machado, Armando] Univ Aveiro, Dept Educ & Psychol, Aveiro, Portugal; [Vasconcelos, Marco] Univ Aveiro, William James Ctr Res, Aveiro, Portugal	Psychology, Biological; Behavioral Sciences; Psychology, Experimental	Psychology; Behavioral Sciences	midsession reversal; reinforcement rate; psychometric function; response bias; timing; key peck; pigeon	BEHAVIORAL-THEORY; TEMPORAL CONTROL; WEBERS LAW; CHOICE; PERFORMANCE; PACEMAKER; SHIFTS		y	n		no axis		databases	1	y
Stephan, C; Bugnyar, T	Pigeons integrate past knowledge across sensory modalities	2013	http://dx.doi.org/10.1016/j.anbehav.2012.12.023	[Stephan, Claudia; Bugnyar, Thomas] Univ Vienna, Dept Cognit Biol, A-1090 Vienna, Austria	Behavioral Sciences; Zoology	Behavioral Sciences; Zoology	Columba livia; contextual understanding; cross-modal recognition; pigeon; predator recognition; response urgency	ALARM CALLS; RECOGNITION; MONKEYS; BEHAVIOR; CATEGORIZATION; VOCALIZATIONS; DISCRIMINATE; INFORMATION; FACE		y	n		no axis		databases	1
Balamurali, GS; Krishna, S; Somanathan, H	Senses and signals: evolution of floral signals, pollinator sensory systems and the structure of plant-pollinator interactions	2015		[Balamurali, G. S.; Krishna, Shivani; Somanathan, Hema] Indian Inst Sci Educ & Res Thiruvananthapuram, Sch Biol, Thiruvananthapuram 695016, Kerala, India	Multidisciplinary Sciences	Science & Technology - Other Topics	Floral odours; Olfaction; pollination syndromes; pollinator vision; sensory bias; signal evolution	INNATE COLOR PREFERENCES; FLOWER COLOR; INSECT POLLINATORS; BUMBLE BEES; DECEPTIVE POLLINATION; PHYLOGENETIC EVIDENCE; FRAGRANCE CHEMISTRY; PROBOSCIS EXTENSION; SEXUAL SELECTION; VISUAL-STIMULI		y	n		review		databases	1
MasaguÃ©, S; Cano, A; Asparch, Y; Barrozo, RB; Minoli, S	Sensory discrimination between aversive salty and bitter tastes in an haematophagous insect	2020	http://dx.doi.org/10.1111/ejn.14702	[Masague, Santiago; Cano, Agustina; Asparch, Yamila; Barrozo, Romina B.; Minoli, Sebastian] Univ Buenos Aires, Fac Ciencias Exactas & Nat, Dept Biodiversidad Biol Expt,Lab Fisiol Insectos, Inst Biodiversidad Biol Expt Aplicada,CONICET, Buenos Aires, DF, Argentina	Neurosciences	Neurosciences & Neurology	behavioural plasticity; gustatory aversion; learning; Rhodnius prolixus; taste discrimination	BLOOD 1ST EVIDENCE; AEDES-AEGYPTI; BLOODSUCKING INSECT; DISEASE VECTOR; OLFACTORY DISCRIMINATION; HOST PREFERENCE; CELLULAR BASIS; MOSQUITO; MEMORY; DROSOPHILA		n			no axis		databases	1
Yalachkov, Y; Kaiser, J; GÃ¶rres, A; Seehaus, A; Naumer, MJ	Sensory modality of smoking cues modulates neural cue reactivity	2013	http://dx.doi.org/10.1007/s00213-012-2830-x	[Yalachkov, Yavor; Kaiser, Jochen; Goerres, Andreas; Seehaus, Arne; Naumer, Marcus J.] Goethe Univ Frankfurt, Inst Med Psychol, D-60528 Frankfurt, Germany	Neurosciences; Pharmacology & Pharmacy; Psychiatry	Neurosciences & Neurology; Pharmacology & Pharmacy; Psychiatry	Addiction; Smoking; Nicotine; Functional magnetic resonance imaging; Habits; Drug abuse; Dorsal striatum; Nucleus caudatus; Inferior parietal lobule; Somatosensory cortex; Fusiform gyrus; Inferior temporal cortex; Cerebellum; Hippocampus; Parahippocampal gyrus; Posterior cingulate cortex; Supplementary motor area	INDUCED BRAIN ACTIVITY; DRUG-ADDICTION; NICOTINE DEPENDENCE; CIGARETTE SMOKERS; IN-VIVO; ACTIVATION; BEHAVIOR; CORTEX; LIGHT; METAANALYSIS		n			human		databases	1
Kameda, M; Niikawa, K; Uematsu, A; Tanaka, M	Sensory and motor representations of internalized rhythms in the cerebellum and basal ganglia	2023	http://dx.doi.org/10.1073/pnas.2221641120	[Kameda, Masashi; Niikawa, Koichiro; Tanaka, Masaki] Hokkaido Univ, Sch Med, Dept Physiol, Sapporo 0608638, Japan; [Uematsu, Akiko] Natl Inst Physiol Sci, Dept Syst Neurosci, Okazaki 4448585, Japan	Multidisciplinary Sciences	Science & Technology - Other Topics	rhythm perception; temporal prediction; cerebellar dentate nucleus; caudate nucleus; nonhuman primate	SENSORIMOTOR SYNCHRONIZATION; TEMPORAL PREDICTION; SUBSTANTIA-NIGRA; PERCEPTION; SIGNALS; OSCILLATIONS; TIME		y	n		no axis		databases	1	y
Rabitti, NS; Cattaneo, C; Appiani, M; Proserpio, C; Laureati, M	Describing the Sensory Complexity of Italian Wines: Application of the Rate-All-That-Apply (RATA) Method	2022	http://dx.doi.org/10.3390/foods11162417	[Rabitti, Noemi Sofia; Cattaneo, Camilla; Appiani, Marta; Proserpio, Cristina; Laureati, Monica] Univ Milan, Sensory & Consumer Sci Lab SCS Lab, Dept Food Environm & Nutr Sci DeFENS, I-20133 Milan, Italy	Food Science & Technology	Food Science & Technology	rapid descriptive method; RATA; wine quality; red wine; white wine; rose wine; sparkling wine	AROMA COMPOUNDS; RED WINE; PROFILE; CATA; REPRODUCIBILITY; PERCEPTION; ATTRIBUTE; EVOLUTION; CONSUMERS; QUALITY		n			human		databases	1
Linster, C; Cleland, TA	Cholinergic modulation of sensory representations in the olfactory bulb	2002	http://dx.doi.org/10.1016/S0893-6080(02)00061-8	Cornell Univ, Dept Neurobiol & Behav, Ithaca, NY 14853 USA	Computer Science, Artificial Intelligence; Neurosciences	Computer Science; Neurosciences & Neurology	olfactory bulb; acetylcholine; computational modeling; behavior; rat; feedback inhibition; lateral inhibition, horizontal limb of the diagonal; band of Broca, odorants; homologous series	STORED ODOR MEMORIES; DIAGONAL BAND; HORIZONTAL LIMB; PROACTIVE-INTERFERENCE; FIELD POTENTIALS; BASAL FOREBRAIN; OUTPUT NEURONS; UNIT-ACTIVITY; RAT; NUCLEUS		n			not choice		databases	1
Arabzadeh, E; Zorzin, E; Diamond, ME	Neuronal encoding of texture in the whisker sensory pathway	2005	http://dx.doi.org/10.1371/journal.pbio.0030017	Scuola Int Super Studi Avanzati, Cognit Neurosci Sector, Trieste, Italy	Biochemistry & Molecular Biology; Biology	Biochemistry & Molecular Biology; Life Sciences & Biomedicine - Other Topics		BARREL CORTEX NEURONS; RECEPTIVE-FIELDS; TEMPORAL DISTRIBUTION; SOMATOSENSORY CORTEX; VIBRISSA RESONANCE; NATURAL SOUNDS; RAT; DISCRIMINATION; ORGANIZATION; RESPONSES		n			not behavioural		databases	1
Crommett, LE; PÃ©rez-Bellido, A; Yau, JM	Sensory Processing Auditory adaptation improves tactile frequency perception	2017	http://dx.doi.org/10.1152/jn.00783.2016	[Crommett, Lexi E.; Perez-Bellido, Alexis; Yau, Jeffrey M.] Baylor Coll Med, Dept Neurosci, Houston, TX 77030 USA	Neurosciences; Physiology	Neurosciences & Neurology; Physiology	multisensory; crossmodal; audio-tactile; somatosensory	VIBROTACTILE ADAPTATION; MACAQUE MONKEY; SOMATOSENSORY INPUT; ASSOCIATION CORTEX; WORKING-MEMORY; SINGLE NEURONS; VISUAL-CORTEX; TOUCH; STIMULI; INTEGRATION		y	n		human		databases	1	y
Nguyen, RH; Gillen, C; Garbutt, JC; Kampov-Polevoi, A; Holden, JK; Francisco, EM; Tommerdahl, M	Centrally-mediated sensory information processing is impacted with increased alcohol consumption in college-aged individuals	2013	http://dx.doi.org/10.1016/j.brainres.2012.11.021	[Nguyen, Richard H.; Holden, Jameson K.; Francisco, Eric M.; Tommerdahl, Mark] Univ N Carolina, Dept Biomed Engn, Chapel Hill, NC 27599 USA; [Gillen, Cody; Garbutt, J. C.; Kampov-Polevoi, Alexei] Univ N Carolina, Dept Psychiat, Chapel Hill, NC 27599 USA	Neurosciences	Neurosciences & Neurology	Somatosensory; Alcohol; Adaptation; Tactile; Perception	SOMATOSENSORY CORTICAL DYNAMICS; ANTERIOR PARIETAL CORTEX; BINGE DRINKING; SI CORTEX; VIBROTACTILE AMPLITUDE; FLUTTER STIMULATION; ETHANOL EXPOSURE; FAMILY-HISTORY; ADAPTATION; DISCRIMINATION		n			human		databases	1
de Graaf, TA; Gross, J; Paterson, G; Rusch, T; Sack, AT; Thut, G	Alpha-Band Rhythms in Visual Task Performance: Phase-Locking by Rhythmic Sensory Stimulation	2013	http://dx.doi.org/10.1371/journal.pone.0060035	[de Graaf, Tom A.; Sack, Alexander T.] Maastricht Univ, Fac Psychol & Neurosci, Dept Cognit Neurosci, Maastricht, Netherlands; [de Graaf, Tom A.; Sack, Alexander T.] Maastricht Brain Imaging Ctr, Maastricht, Netherlands; [Gross, Joachim; Paterson, Gavin; Rusch, Tessa; Thut, Gregor] Univ Glasgow, Ctr Cognit NeuroImaging, Inst Neurosci & Psychol, Glasgow, Lanark, Scotland; [Rusch, Tessa] Univ Munic…	Multidisciplinary Sciences	Science & Technology - Other Topics		EEG ALPHA; SPATIAL ATTENTION; OCCIPITAL CORTEX; OSCILLATIONS; PERCEPTION; FLUCTUATIONS; MODULATION; EXPECTATIONS; ENTRAINMENT; INHIBITION		n			not behavioural		databases	1
Rousseau, F; Castelain, C; Dumont, JP	Oil-water partition of odorant: Discrepancy between sensory and instrumental data	1996	http://dx.doi.org/10.1016/S0950-3293(96)00024-9		Food Science & Technology	Food Science & Technology				n			irrelevant		databases	1
Levitan, D; Gilad, A	Amygdala and Cortex Relationships during Learning of a Sensory Discrimination Task	2024	http://dx.doi.org/10.1523/JNEUROSCI.0125-24.2024	[Levitan, David; Gilad, Ariel] Hebrew Univ Jerusalem, Inst Med Res Israel Canada IMRIC, Fac Med, Dept Med Neurobiol, IL-9112102 Jerusalem, Israel	Neurosciences	Neurosciences & Neurology	basolateral amygdala; calcium imaging; fiber photometry; mouse model; whisker system; wide; field imaging	CORTICAL ACTIVITY; DECISION; CIRCUITS; NEURONS; FEAR; RESPONSES; DYNAMICS; CONNECTIONS; PROJECTIONS; PERCEPTION		y	n		no axis		databases	1	y
Samuelsson, AR; Brandon, NR; Tang, P; Xu, Y	Cellular Registration without Behavioral Recall of Olfactory Sensory Input under General Anesthesia	2014	http://dx.doi.org/10.1097/ALN.0000000000000137	[Samuelsson, Andrew R.; Xu, Yan] Univ Pittsburgh, Ctr Neurosci, Pittsburgh, PA 15260 USA; [Samuelsson, Andrew R.; Xu, Yan] Ctr Neural Basis Cognit, Pittsburgh, PA USA; [Brandon, Nicole R.; Tang, Pei; Xu, Yan] Univ Pittsburgh, Sch Med, Dept Anesthesiol, Pittsburgh, PA 15260 USA; [Tang, Pei; Xu, Yan] Univ Pittsburgh, Sch Med, Dept Pharmacol & Chem Biol, Pittsburgh, PA 15260 USA; [Tang, Pei] Univ Pi…	Anesthesiology	Anesthesiology		IMMEDIATE-EARLY GENES; NICOTINIC ACETYLCHOLINE-RECEPTORS; C-FOS; RAT-BRAIN; ODOR; KETAMINE; EXPRESSION; BULB; CONSCIOUSNESS; STEREOLOGY		y	n		no axis		databases	1	y
Rainville, P; Doucet, JC; Fortin, MC; Duncan, GH	Rapid deterioration of pain sensory-discriminative information in short-term memory	2004	http://dx.doi.org/10.1016/j.pain.2004.04.024	Univ Montreal, Fac Med Dentaire, Dept Stomatol, Montreal, PQ H3C 3J7, Canada; Univ Montreal, CRSN, Montreal, PQ H3C 3J7, Canada; Univ Montreal, GRENEC, Montreal, PQ H3C 3J7, Canada; Univ Montreal, GRSNC, Montreal, PQ H3C 3J7, Canada	Anesthesiology; Clinical Neurology; Neurosciences	Anesthesiology; Neurosciences & Neurology	pain; temperature; memory; psychophysics	NOXIOUS THERMAL STIMULI; HEAT-INDUCED PAIN; INTENSITY; ACCURACY; ATTENTION		n			not behavioural		databases	1
Kim, H; Bao, S	Distributed representation of perceptual categories in the auditory cortex	2008	http://dx.doi.org/10.1007/s10827-007-0055-5	[Kim, Heesoo; Bao, Shaowen] Univ Calif Berkeley, Helen Wills Neurosci Inst, Berkeley, CA 94720 USA	Mathematical & Computational Biology; Neurosciences	Mathematical & Computational Biology; Neurosciences & Neurology	categorical perception; sensory cortex; learning	FREQUENCY-DISCRIMINATION TASK; CORTICAL MAP REORGANIZATION; VISUAL-CORTEX; ENHANCED DISCRIMINABILITY; SOMATOSENSORY CORTEX; PHONETIC BOUNDARIES; TEMPORAL PLASTICITY; SPEECH-PERCEPTION; ADULT MONKEYS; OWL MONKEYS		n			not behavioural		databases	1
Eck, J; Kaas, AL; Goebel, R	Crossmodal interactions of haptic and visual texture information in early sensory cortex	2013	http://dx.doi.org/10.1016/j.neuroimage.2013.02.075	[Eck, Judith; Kaas, Amanda L.; Goebel, Rainer] Maastricht Univ, Dept Cognit Neurosci, NL-6229 EV Maastricht, Netherlands; [Eck, Judith; Goebel, Rainer] Brain Innovat BV, Maastricht, Netherlands; [Goebel, Rainer] Inst Royal Netherlands Acad Arts & Sci KNAW, Netherlands Inst Neurosci, Amsterdam, Netherlands	Neurosciences; Neuroimaging; Radiology, Nuclear Medicine & Medical Imaging	Neurosciences & Neurology; Radiology, Nuclear Medicine & Medical Imaging	Crossmodal interaction; Texture processing; Visual; Haptic; Visual cortex; Somatosensory cortex	TACTILE DISCRIMINATION; SOMATOSENSORY CORTEX; GRATING ORIENTATION; ACTIVATION; PERCEPTION; ATTENTION; ROUGHNESS; FMRI; RESPONSES; TOUCH		n			irrelevant		databases	1
Mazo, C; Nissant, A; Saha, S; Peroni, E; Lledo, PM; Lepousez, G	Long-range GABAergic projections contribute to cortical feedback control of sensory processing	2022	http://dx.doi.org/10.1038/s41467-022-34513-0	[Mazo, Camille; Nissant, Antoine; Saha, Soham; Peroni, Enzo; Lledo, Pierre-Marie; Lepousez, Gabriel] Univ Paris Cite, CNRS, Unite Mixte Rech 3571, Inst Pasteur,Percept & Memory Unit, F-75015 Paris, France; [Mazo, Camille] Champalimaud Fdn, Lisbon, Portugal	Multidisciplinary Sciences	Science & Technology - Other Topics		ANTERIOR OLFACTORY NUCLEUS; COMMISSURAL FIBER SYSTEMS; BULB GRANULE CELLS; PIRIFORM CORTEX; SYNAPTIC PLASTICITY; INHIBITORY NEURONS; OUTPUT NEURONS; TUFTED CELLS; RAT; CONNECTIONS		y	n		<4 df		databases	1	y
LICKLITER, R; LEWKOWICZ, DJ	INTERSENSORY EXPERIENCE AND EARLY PERCEPTUAL DEVELOPMENT - ATTENUATED PRENATAL SENSORY STIMULATION AFFECTS POSTNATAL AUDITORY AND VISUAL RESPONSIVENESS IN BOBWHITE QUAIL CHICKS (COLINUS-VIRGINIANUS)	1995	http://dx.doi.org/10.1037/0012-1649.31.4.609	NEW YORK STATE INST BASIC RES DEV DISABIL,STATEN ISL,NY 10314	Psychology, Developmental	Psychology		SOCIAL INDUCTION; DUCKLINGS; MALLEABILITY; INTERFERENCE; PREFERENCES; BEHAVIOR		n			not choice		databases	1
EIMER, M	SPATIAL CUEING, SENSORY GATING AND SELECTIVE RESPONSE PREPARATION - AN ERP STUDY ON VISUOSPATIAL ORIENTING	1993	http://dx.doi.org/10.1016/0168-5597(93)90017-J		Engineering, Biomedical; Clinical Neurology	Engineering; Neurosciences & Neurology	EVENT-RELATED POTENTIALS; VISUOSPATIAL ATTENTION; CONTINGENT NEGATIVE VARIATION (CNV); LATERALIZED READINESS POTENTIAL (LRP)	EVENT-RELATED POTENTIALS; BILATERAL STIMULUS ARRAYS; INDEX FOCUSED ATTENTION; BRAIN POTENTIALS; SENSITIVITY; LOCATION		n			not choice		databases	1
Grondin, S; Meilleur-Wells, G; Ouellette, C; Macar, F	Sensory effects on judgments of short time-intervals	1998	http://dx.doi.org/10.1007/s004260050030	Univ Laval, Ecole Psychol, Ste Foy, PQ G1K 7P4, Canada; Laurentian Univ, Sudbury, ON P3E 2C6, Canada; CNRS, Ctr Rech Neurosci Cognit, Marseille, France	Psychology, Experimental	Psychology		DURATION DISCRIMINATION; INTERNAL CLOCK; TEMPORAL DISCRIMINATION; PARKINSONS-DISEASE; VISUAL-STIMULI; PERCEPTION; MEMORY; EMPTY; INFORMATION; RESPONSES		y	n		human		databases	1
MELA, DJ; LANGLEY, KR; MARTIN, A	NO EFFECT OF ORAL OR SAMPLE TEMPERATURE ON SENSORY ASSESSMENT OF FAT-CONTENT	1994	http://dx.doi.org/10.1016/0031-9384(94)90222-4		Psychology, Biological; Behavioral Sciences	Psychology; Behavioral Sciences	FAT; PERCEPTION; TEMPERATURE; MELTING; SENSORY EVALUATION; AGE; BODY COMPOSITION	DAIRY-PRODUCTS; TASTE; SUGAR; PREFERENCES; INTENSITY; RESPONSES; FOODS; BODY; MILK; AGE		n			human		databases	1
Liu, W; Tang, H	An initial study on lip perception of electrotactile array stimulation	2005	http://dx.doi.org/10.1682/JRRD.2005.02.0051	Univ Missouri, Dept Elect & Comp Engn, Columbia, MO 65211 USA	Rehabilitation	Rehabilitation	electrotactile stimulation; lip perception; psychophysical measurement; sensitivity analysis; sensory rehabilitation; sensory threshold; spatial discrimination; tactile aid; tactile display; tactile sensitivity	TACTILE; DISCRIMINATION; TONGUE		n			human		databases	1
Gallardo, RK; Hong, YA; Jaimes, MS; Orozco, JF	Investigating consumer food choice behavior: an application combining sensory evaluation and experimental auctions	2018	http://dx.doi.org/10.7764/rcia.v45i1.1765	[Gallardo, R. Karina] Washington State Univ, Sch Econ Sci, Puyallup Res & Extens Ctr, IMPACT Ctr,Ctr Precis Agr & Automated Syst, 2606 W Pioneer, Puyallup, WA 98371 USA; [Hong, Yeon A.] Washington State Univ, Sch Econ Sci, POB 646210,Hulbert Hall, Pullman, WA 99164 USA; [Silva Jaimes, Marcial; Flores Orozco, Johanna] Univ Nacl Agr La Molina, Fac Ind Alimentarias, Av La Molina S-N, La Molina, Peru	Agriculture, Multidisciplinary	Agriculture	Food choice behavior; hedonic; intensity stimuli; willingness to pay	WILLINGNESS-TO-PAY; QUALITY; SCIENCE; TASTE		n			human		databases	1
Vlassova, A; Pearson, J	Look Before You Leap Sensory Memory Improves Decision Making	2013	http://dx.doi.org/10.1177/0956797612474321	[Vlassova, Alexandra; Pearson, Joel] Univ New S Wales, Sydney, NSW 2052, Australia	Psychology, Multidisciplinary	Psychology	decision making; memory; perception; cognitive neuroscience; better decisions	SPEED-ACCURACY TRADEOFF; ICONIC MEMORY; REACTION-TIME; PERCEPTUAL DECISION; NEURAL BASIS; INFORMATION; CORTEX; CHOICE; DISCRIMINATION; INTEGRATION		n			not choice		databases	1
MENIA, LL; VANDOREN, CL	INDEPENDENCE OF PITCH AND LOUDNESS OF AN ELECTROCUTANEOUS STIMULUS FOR SENSORY FEEDBACK	1994	http://dx.doi.org/10.1109/86.340879	CASE WESTERN RESERVE UNIV,DEPT BIOMED ENGN,CLEVELAND,OH 44109; CASE WESTERN RESERVE UNIV,DEPT ORTHOPAED,CLEVELAND,OH 44109	Engineering, Biomedical; Rehabilitation	Engineering; Rehabilitation		AFFERENT FIBER RESPONSES; MONKEYS FINGERPAD; PULSE WIDTH; STIMULATION; ELECTROTACTILE; PERCEPTION; ROUGHNESS; FREQUENCY; ENVELOPE; MODEL		y	n		human		databases	1
Forder, L; He, X; Franklin, A	Colour categories are reflected in sensory stages of colour perception when stimulus issues are resolved	2017	http://dx.doi.org/10.1371/journal.pone.0178097	[Forder, Lewis; Franklin, Anna] Univ Sussex, Sch Psychol, Sussex Colour Grp, Falmer, England; [He, Xun] Bournemouth Univ, Cognit & Cognit Neurosci Res Ctr, Dept Psychol, Poole, Dorset, England	Multidisciplinary Sciences	Science & Technology - Other Topics		RIGHT VISUAL-FIELD; SPATIAL ATTENTION; VISION; LANGUAGE; COMPONENTS; GREEN; HUES; RED; ERP		y	n		human		databases	1
Shan, L; Yuan, L; Zhang, B; Ma, J; Xu, X; Gu, F; Jiang, Y; Dai, J	Neural Integration of Audiovisual Sensory Inputs in Macaque Amygdala and Adjacent Regions	2023	http://dx.doi.org/10.1007/s12264-023-01043-8	[Shan, Liang; Yuan, Liu; Zhang, Bo; Ma, Jian; Xu, Xiao; Dai, Ji] Chinese Acad Sci, Brain Cognit & Brain Dis Inst BCBDI, Shenzhen Inst Adv Technol, CAS Key Lab Brain Connectome & Manipulat, Shenzhen 518055, Peoples R China; [Shan, Liang; Dai, Ji] Shenzhen Hong Kong Inst Brain Sci, Shenzhen Fundamental Res Inst, Shenzhen 518055, Peoples R China; [Yuan, Liu; Gu, Fei; Jiang, Yi; Dai, Ji] Univ Chinese…	Neurosciences	Neurosciences & Neurology	Macaque; Amygdala; Multisensory; Audiovisual integration; Neural activity; Multichannel recording	MULTISENSORY INTEGRATION; PREPULSE INHIBITION; INTRAPARIETAL AREA; NEURONS; RESPONSES; CONNECTIVITY; INFORMATION; DISCRIMINATION; PERSPECTIVE; COLLICULUS		y	n		not behavioural		databases	1	y
Xu, Y; Chen, YP; Deng, SL; Li, CB; Xu, XL; Zhou, GH; Liu, Y	Application of sensory evaluation, GC-ToF-MS, and E-nose to discriminate the flavor differences among five distinct parts of the Chinese blanched chicken	2020	http://dx.doi.org/10.1016/j.foodres.2020.109669	[Xu, Yuan; Chen, Yan Ping; Liu, Yuan] Shanghai Jiao Tong Univ, Sch Agr & Biol, Dept Food Sci & Technol, Shanghai 200240, Peoples R China; [Xu, Yuan; Deng, Shaolin; Li, Chunbao; Xu, Xinglian; Zhou, Guanghong] Nanjing Agr Univ, Natl Ctr Meat Qual & Safety Control, Nanjing 210000, Jiangsu, Peoples R China; [Deng, Shaolin] Guangdong Wens Jia Wei Foodstuff Co Ltd, Yunfu 510507, Guangdong, Peoples R Ch…	Food Science & Technology	Food Science & Technology	Chinese Blanched Chicken; CATA and RATA; Consumers' preference; SPME-GC-ToF-MS; E-nose	THAT-APPLY RATA; MAILLARD REACTION; MASS-SPECTROMETRY; VOLATILE FLAVOR; ELECTRONIC NOSE; CATA QUESTIONS; MEAT; QUALITY; BEEF; EXTRACT		n			human		databases	1
Jurjut, O; Georgieva, P; Busse, L; Katzner, S	Learning Enhances Sensory Processing in Mouse VI before Improving Behavior	2017	http://dx.doi.org/10.1523/JNEUROSCI.3485-16.2017	[Jurjut, Ovidiu; Georgieva, Petya; Busse, Laura; Katzner, Steffen] Univ Tubingen, Werner Reichardt Ctr Integrat Neurosci, D-72076 Tubingen, Germany; [Busse, Laura; Katzner, Steffen] Ludwig Maximilians Univ Munchen, Div Neurobiol, Dept Biol 2, D-82151 Munich, Germany	Neurosciences	Neurosciences & Neurology	behavior; discrimination learning; mouse vision; primary visual cortex	PRIMARY VISUAL-CORTEX; SOURCE-DENSITY ANALYSIS; TOP-DOWN INFLUENCES; CONTRAST SENSITIVITY; STRIATE CORTEX; ATTENTION; ORIENTATION; PLASTICITY; MODULATION; MECHANISMS		n			not choice		databases	1
PARKER, S; SCHNEIDER, B	THE STIMULUS RANGE EFFECT - EVIDENCE FOR TOP-DOWN CONTROL OF SENSORY INTENSITY IN AUDITION	1994	http://dx.doi.org/10.3758/BF03211685	UNIV TORONTO,DEPT PSYCHOL,MISSISSAUGA L5L 1C6,ON,CANADA	Psychology; Psychology, Experimental	Psychology		MAGNITUDE ESTIMATION; LOUDNESS JUDGMENTS; CONTEXT; INTERVALS		n			not choice		databases	1
Caballero, DE; Rombokas, E	Sensitivity to Conflict between Visual Touch and Tactile Touch	2019	http://dx.doi.org/10.1109/TOH.2018.2859940	[Caballero, David E.] Univ Washington, Dept Elect Engn, Seattle, WA 98195 USA; [Caballero, David E.; Rombokas, Eric] Ctr Limb Loss & MoBil CLiMB, Dept Vet Affairs, Seattle, WA 98108 USA; [Rombokas, Eric] Univ Washington, Dept Mech Engn, Seattle, WA 98195 USA	Computer Science, Cybernetics	Computer Science	Sensory conflict; sensory integration; virtual reality; perception; psychophysics	FEEDBACK DISTORTION; VISION; ENVIRONMENT; PERCEPTION; CONSTANT; CAPTURE; LIMITS; FEEL; SIZE		n			not choice		databases	1
Rao, SBS; Simpson, TL	Measurement of Difference Thresholds on the Ocular Surface	2014	http://dx.doi.org/10.1167/iovs.13-12874	[Rao, Subam Basuthkar Sundar; Simpson, Trefford L.] Univ Waterloo, Sch Optometry & Vis Sci, Waterloo, ON N2L 3G1, Canada; [Rao, Subam Basuthkar Sundar] Univ Waterloo, Ctr Contact Lens Res, Waterloo, ON N2L 3G1, Canada	Ophthalmology	Ophthalmology	ocular surface; threshold; contact lens wear; detection/discrimination	CONTACT-LENS WEAR; NONCONTACT CORNEAL AESTHESIOMETER; LONG-TERM WEAR; WEBERS LAW; INTENSITY DISCRIMINATION; CHEMICAL-STIMULATION; PURE-TONES; SENSITIVITY; LOUDNESS; CO2		n			not choice		databases	1
Cillo, V; Gavinelli, L; Ceruti, F; Perano, M; Solima, L	A sensory perspective in the Italian beer market	2019	http://dx.doi.org/10.1108/BFJ-12-2018-0818	[Cillo, Valentina] Univ Politecn Marche, Ancona, Italy; [Gavinelli, Laura; Ceruti, Francesca] Univ Milan, Milan, Italy; [Perano, Mirko] Reald Univ Coll, Dept Management, Vlore, Albania; [Solima, Ludovico] Univ Campania Luigi Vanvitelli, Campania, Italy	Agricultural Economics & Policy; Food Science & Technology	Agriculture; Food Science & Technology	Brand equity; Consumer behaviour; Structural equation model; Beer; Sensorial preferences; Social media communication	SOCIAL MEDIA; BRAND EQUITY; CUSTOMER; PERCEPTIONS; EXPERIENCE; CONSUMERS; IMPACT; TRUST; PERFORMANCE; COMMUNITY		n			human		databases	1
Brattico, P; Brattico, E; Vuust, P	Global Sensory Qualities and Aesthetic Experience in Music	2017	http://dx.doi.org/10.3389/fnins.2017.00159	[Brattico, Elvira] Aarhus Univ, Dept Clin Med, Ctr Mus Brain, Aarhus, Denmark; Royal Acad Mus Aarhus Aalborg, Aarhus, Denmark	Neurosciences	Neurosciences & Neurology	music aesthetics; neuroaesthetics; musical features; naturalistic paradigm; visual aesthetics	BRAIN RESPONSES; FRACTAL DIMENSION; BEAUTY; PREFERENCE; NEUROAESTHETICS; PERCEPTION; EXPOSURE; CHILLS; NEUROSCIENCE; RECOGNITION		n			human		databases	1
Kremer, S; Bult, JHF; Mojet, J; Kroeze, JHA	Food perception with age and its relationship to pleasantness	2007	http://dx.doi.org/10.1093/chemse/bjm028	Wageningen Ctr Food Sci, NL-6700 AN Wageningen, Netherlands; Univ Wageningen & Res Ctr, Ctr Innovat Consumer Studies, NL-6700 AA Wageningen, Netherlands; Wageningen Univ, Dept Prod Design & Qual Management, NL-6700 EV Wageningen, Netherlands	Behavioral Sciences; Food Science & Technology; Neurosciences; Physiology	Behavioral Sciences; Food Science & Technology; Neurosciences & Neurology; Physiology	compensatory strategies; JND; sensory acuity; sensory interactions	ODOR INTENSITY RATINGS; 5 TASTE QUALITIES; FLAVOR ENHANCEMENT; NUTRITIONAL-STATUS; ELDERLY SUBJECTS; CHEMICAL SENSES; YOUNG SUBJECTS; SMELL; SENSITIVITY; DISCRIMINATION		n			human		databases	1
Hoppert, K; Mai, R; Zahn, S; Schwarz, PEH; Hoffmann, S; Rohm, H	Is there a fit in cognitive and sensory evaluation of yogurt? The moderating role of nutrition training	2014	http://dx.doi.org/10.1016/j.foodqual.2013.08.001	[Hoppert, Karin; Zahn, Susann; Rohm, Harald] Tech Univ Dresden, Inst Food Technol & Bioproc Engn, D-01069 Dresden, Germany; [Mai, Robert; Hoffmann, Stefan] Tech Univ Dresden, Dept Mkt, D-01069 Dresden, Germany; [Schwarz, Peter E. H.] Tech Univ Dresden, Clin Endocrinol Diabet & Metab, Dept Internal Med 3, D-01069 Dresden, Germany; [Hoffmann, Stefan] Univ Kiel, Inst Mkt, D-24118 Kiel, Germany	Food Science & Technology	Food Science & Technology	Food choice; Preference; Adaptive Conjoint Analysis; Nutrition counseling; Intrinsic attributes; Extrinsic attributes	SELF-EFFICACY; PREVENTION; HEALTH; INTERVENTIONS; PREDICTORS; PERCEPTION; EMULSIONS; AGE		n			human		databases	1
Ikezoe, K; Tamura, H; Kimura, F; Fujita, I	Decorrelation of sensory-evoked neuronal responses in rat barrel cortex during postnatal development	2012	https://www.scopus.com/inward/record.uri?eid=2-s2.0-84863844832&doi=10.1016%2fj.neures.2012.05.009&partnerID=40&md5=e2031d409da9657dcf9b67dff9fb6899	[Ikezoe, Koji] Osaka Univ, Cognit Neurosci Lab, Grad Sch Frontier Biosci, Toyonaka, Osaka 5608531, Japan; [Ikezoe, Koji; Tamura, Hiroshi; Fujita, Ichiro] Osaka Univ, Cognit Neurosci Lab, Grad Sch Engn Sci, Toyonaka, Osaka 5608531, Japan; [Ikezoe, Koji; Tamura, Hiroshi; Fujita, Ichiro] Osaka Univ, Ctr Informat & Neural Networks, Toyonaka, Osaka 5608531, Japan; [Kimura, Fumitaka] Osaka Univ, Grad S…	Neurosciences	Neurosciences & Neurology	Somatosensory cortex; Whisker; Multiple single-unit recording; Pooling; Noise correlation; Population coding; Cross-correlogram; Silicon probes	SYNAPTIC RESPONSES; INHIBITORY NEURONS; STIMULUS LOCATION; CEREBRAL-CORTEX; LAYER 2/3; ORGANIZATION; DEPRIVATION; VARIABILITY; PLASTICITY; DISCHARGE	Animals; Evoked Potentials, Somatosensory; Female; Male; Neurogenesis; Rats; Rats, Sprague-Dawley; Sensory Receptor Cells; Somatosensory Cortex; Vibrissae; age; animal cell; animal experiment; article; brain cell; evoked somatosensory response; exploratory behavior; latent period; mathematical computing; noise; nonhuman; perception; postnatal development; priority journal; rat; reliability; senso…	n			not choice		databases	2
Rosenthal, GG	Evaluation and hedonic value in mate choice	2018	http://dx.doi.org/10.1093/cz/zoy054	[Rosenthal, Gil G.] Texas A&M Univ, College Stn, TX 77843 USA; [Rosenthal, Gil G.] Univ Torino, Ctr Invest Cient Huastecas Aguazarca, Turin, Italy	Zoology	Zoology	associative learning; assortative mating; mating preference; sensory biology; valence	FEMALE EUROPEAN STARLINGS; AWAY SEXUAL SELECTION; MALE COURTSHIP SONG; SENSORY DRIVE; PREFERENCE; SPECIATION; SWORDTAIL; BIAS; PERCEPTION; EVOLUTION		y	n		theoretical		databases	1
Lee, YM; Chae, JE; Lee, HS	Effects of Order of Tasting in Sensory Difference Tests Using Apple Juice Stimuli: Development of a New Model	2009	http://dx.doi.org/10.1111/j.1750-3841.2009.01218.x	[Lee, Young-Mi; Chae, Ji-Eun; Lee, Hye-Seong] Ewha Womans Univ, Dept Food Sci & Engn, Seoul 120750, South Korea	Food Science & Technology	Food Science & Technology	interstimulus rinsing; memory effects; sensory difference tests; sequence effects; taste adaptation; taste contrast	SEQUENTIAL SENSITIVITY-ANALYSIS; DISCRIMINATION; PREDICTIONS; ADAPTATION; MEMORY		n			human		databases	1
Plack, CJ	Beneficial effects of notched noise on intensity discrimination in the region of the severe departure	1998	http://dx.doi.org/10.1121/1.422774	Univ Sussex, Expt Psychol Lab, Brighton BN1 9QG, E Sussex, England	Acoustics; Audiology & Speech-Language Pathology	Acoustics; Audiology & Speech-Language Pathology		AUDITORY-NERVE FIBERS; DYNAMIC-RANGE; WEBER LAW; MASKING; OVERSHOOT; INHIBITION; HEARING; LEVEL; TONES		y	n		not behavioural		databases	1	y
Dimitriadis, G; Fransen, AMM; Maris, E	Sensory and cognitive neurophysiology in rats, Part 1: Controlled tactile stimulation and micro-ECoG recordings in freely moving animals	2014	http://dx.doi.org/10.1016/j.jneumeth.2014.05.001	[Dimitriadis, George; Fransen, Anne M. M.; Maris, Eric] Radboud Univ Nijmegen, Donders Inst Brain Cognit & Behav, NL-6525 ED Nijmegen, Netherlands	Biochemical Research Methods; Neurosciences	Biochemistry & Molecular Biology; Neurosciences & Neurology	Electrophysiology; Micro-ECoG; Multi-unit activity; Head-mounted tactile stimulation; Rat; Barrel cortex; Somatosensory system	LOCAL-FIELD POTENTIALS; OSCILLATIONS; BEHAVIOR; NEURONS; BRAIN; EEG; SYNCHRONIZATION; DISCRIMINATION		n			not choice		databases	1
McDonald, JS; Adibi, M; Clifford, CWG; Arabzadeh, E	Sampling Time and Performance in Rat Whisker Sensory System	2014	http://dx.doi.org/10.1371/journal.pone.0116357	[McDonald, James S.; Clifford, Colin W. G.; Arabzadeh, Ehsan] Univ New S Wales, Sch Psychol, Sydney, NSW, Australia; [Adibi, Mehdi; Arabzadeh, Ehsan] Australian Natl Univ, John Curtin Sch Med Res, Eccles Inst Neurosci, Canberra, ACT 2601, Australia; [Adibi, Mehdi; Arabzadeh, Ehsan] Australian Natl Univ Node, ARC Ctr Excellence Integrat Brain Funct, Canberra, ACT, Australia	Multidisciplinary Sciences	Science & Technology - Other Topics		FREQUENCY DISCRIMINATION; BEHAVIORAL DETECTION; SPEED; VIBRATION; ACCURACY; NEURONS; PERCEPTION; STIMULI		n			stimulus unclear		databases	1
Steinfeld, R; Tacao-Monteiro, A; Renart, A	Differential representation of sensory information and behavioral choice across layers of the mouse auditory cortex	2024	https://www.scopus.com/inward/record.uri?eid=2-s2.0-85192774724&doi=10.1016%2fj.cub.2024.04.040&partnerID=40&md5=552b551d5dc034330469f79f54a2b992	R. Steinfeld; Champalimaud Research, Champalimaud Foundation, Lisbon, Avenida BrasÃ­lia, 1400-038, Portugal; email: raphael.steinfeld@neuro.fchampalimaud.org; A. Renart; Champalimaud Research, Champalimaud Foundation, Lisbon, Avenida BrasÃ­lia, 1400-038, Portugal; email: alfonso.renart@neuro.fchampalimaud.org	Biochemistry & Molecular Biology; Biology; Cell Biology	Biochemistry & Molecular Biology; Life Sciences & Biomedicine - Other Topics; Cell Biology	auditory cortex; choice probability; cortical layers; decision-making; frequency discrimination	DECISION-RELATED ACTIVITY; COROLLARY DISCHARGE; POPULATION ACTIVITY; NEURONS; CIRCUIT; ORGANIZATION; PERCEPTION; MODULATION; RESPONSES; ROLES	Acoustic Stimulation; Animals; Auditory Cortex; Auditory Perception; Choice Behavior; Male; Mice; Mice, Inbred C57BL; Neurons; animal; auditory cortex; auditory stimulation; C57BL mouse; decision making; hearing; male; mouse; nerve cell; physiology	y	n		bisection		databases	2	y
NoelJorand, MC; Bragard, D; Plaghki, L	Pain perception under chronic high-altitude hypoxia	1996	http://dx.doi.org/10.1111/j.1460-9568.1996.tb00728.x	FAC MED LA TIMONE,DEPT PHYSIOL,MARSEILLE,FRANCE; UNIV CATHOLIQUE LOUVAIN,UNITE READAPT & MED PHYS,B-1200 BRUSSELS,BELGIUM	Neurosciences	Neurosciences & Neurology	pain perception; sensory threshold; high-altitude hypoxia			n			human		databases	1
Meier, L; Friedrich, H; Federspiel, A; Jann, K; Morishima, Y; Landis, BN; Wiest, R; Strik, W; Dierks, T	Rivalry of homeostatic and sensory-evoked emotions: Dehydration attenuates olfactory disgust and its neural correlates	2015	http://dx.doi.org/10.1016/j.neuroimage.2015.03.048	[Meier, Lea; Morishima, Yosuke; Strik, Werner; Dierks, Thomas] Univ Bern, Univ Hosp Psychiat, Translat Res Ctr, Div Syst Neurosci Psychopathol, CH-3000 Bern 60, Switzerland; [Friedrich, Hergen; Landis, Basile Nicolas] Univ Hosp Bern, Inselspital, Dept Otorhinolaryngol Head & Neck Surg, Smell & Taste Outpatient Clin,Rhinol, CH-3010 Bern, Switzerland; [Federspiel, Andrea; Jann, Kay] Univ Bern, Univ…	Neurosciences; Neuroimaging; Radiology, Nuclear Medicine & Medical Imaging	Neurosciences & Neurology; Radiology, Nuclear Medicine & Medical Imaging	Disgust; Functional MRI; Insular cortex; Olfaction; Thirst	COGNITIVE PERFORMANCE; ODOR DISCRIMINATION; ANTERIOR INSULA; BASIC EMOTIONS; HUNGER; BRAIN; IDENTIFICATION; RESPONSES; FEELINGS; THIRST		n			higher processing		databases	1
Cronin, AL	Ratio-dependent quantity discrimination in quorum sensing ants	2014	http://dx.doi.org/10.1007/s10071-014-0758-8	Iwate Univ, United Grad Sch Agr Sci, Morioka, Iwate 0208550, Japan	Behavioral Sciences; Zoology	Behavioral Sciences; Zoology	Quorum sensing; Formicidae; Ant; House-hunting; Weber's law	DECISION-MAKING; WEBERS LAW; NUMERICAL COMPETENCE; PHEROMONE TRAILS; COLONIES; REPRESENTATIONS; NUMEROSITY; COGNITION; ACCURACY; METRICS		y	n		no axis		databases	1	y
Pfeiffer, M; Hartbauer, M; Lang, AB; Maass, W; Roemer, H	Probing Real Sensory Worlds of Receivers with Unsupervised Clustering	2012	http://dx.doi.org/10.1371/journal.pone.0037354	[Pfeiffer, Michael; Maass, Wolfgang] Graz Univ Technol, Inst Theoret Comp Sci, Graz, Austria; [Pfeiffer, Michael] Univ Zurich, Inst Neuroinformat, Zurich, Switzerland; [Hartbauer, Manfred; Lang, Alexander B.; Roemer, Heinrich] Karl Franzens Univ Graz, Inst Zool, Graz, Austria	Multidisciplinary Sciences	Science & Technology - Other Topics		ACOUSTIC COMMUNICATION SIGNALS; AUDITORY NEURONS; BUSH-CRICKET; SPIKE TRAINS; CORTICAL DISCRIMINATION; NEURAL INFORMATION; FEATURE-EXTRACTION; INSECT HEARING; BURSTS; PATTERNS		n			not choice		databases	1
Tannan, V; Holden, JK; Zhang, Z; Baranek, GT; Tommerdahl, MA	Perceptual Metrics of Individuals With Autism Provide Evidence for Disinhibition	2008	http://dx.doi.org/10.1002/aur.34	[Tannan, Vinay; Holden, Jameson K.; Zhang, Zheng; Baranek, Grace T.; Tommerdahl, Mark A.] Univ N Carolina, Dept Biomed Engn, Chapel Hill, NC 27599 USA	Behavioral Sciences; Psychology, Developmental	Behavioral Sciences; Psychology	autism; inhibition; adaptation; habituation; amplitude discrimination; sensory discrimination	PRIMARY VISUAL-CORTEX; VIBROTACTILE ADAPTATION; RECEPTIVE-FIELD; SI CORTEX; MINICOLUMNAR ORGANIZATION; AMPLITUDE DISCRIMINATION; SPATIAL LOCALIZATION; DYNAMIC CHANGES; STIMULATION; CAT		n			human		databases	1	y
Vicario, DS	Using learned calls to study sensory-motor integration in songbirds	2004	http://dx.doi.org/10.1196/annals.1298.040	Rutgers State Univ, Dept Psychol, Piscataway, NJ 08854 USA	Behavioral Sciences; Multidisciplinary Sciences; Ornithology	Behavioral Sciences; Science & Technology - Other Topics; Zoology	vocalization; sexual dimorphism; brain lesions; auditory processing; sensorimotor integration	FINCH DISTANCE CALL; ZEBRA FINCH; VOCAL CONTROL; CONSPECIFIC SONG; BRAIN; DISCRIMINATION; FOREBRAIN; VOCALIZATIONS; PERCEPTION; MECHANISMS		n			not choice		databases	1
Wen, T; Mitchell, DJ; Duncan, J	Response of the multiple-demand network during simple stimulus discriminations	2018	http://dx.doi.org/10.1016/j.neuroimage.2018.05.019	[Wen, Tanya; Mitchell, Daniel J.; Duncan, John] MRC, Cognit & Brain Sci Unit, 15 Chaucer Rd, Cambridge CB2 7EF, England	Neurosciences; Neuroimaging; Radiology, Nuclear Medicine & Medical Imaging	Neurosciences & Neurology; Radiology, Nuclear Medicine & Medical Imaging	Multiple-demand network; Difficulty; Motion coherence; Sensory; Attention	SHORT-TERM-MEMORY; WORKING-MEMORY; TASK-DIFFICULTY; CAPACITY CONSTRAINTS; PERCEPTUAL DECISION; NEURAL MECHANISMS; VISUAL-CORTEX; ATTENTION; PARIETAL; FMRI		y	n		detection		databases	1
To, MPS; Baddeley, RJ; Troscianko, T; Tolhurst, DJ	A general rule for sensory cue summation: evidence from photographic, musical, phonetic and cross-modal stimuli	2011	http://dx.doi.org/10.1098/rspb.2010.1888	[To, M. P. S.; Tolhurst, D. J.] Univ Cambridge, Dept Physiol Dev & Neurosci, Cambridge CB2 3EG, England; [Baddeley, R. J.; Troscianko, T.] Univ Bristol, Dept Expt Psychol, Bristol BS8 1TU, Avon, England	Biology; Ecology; Evolutionary Biology	Life Sciences & Biomedicine - Other Topics; Environmental Sciences & Ecology; Evolutionary Biology	natural images; music; phonetics; cross-modal; feature integration; neuronal correlation	NATURAL IMAGES; BINDING; DISCRIMINATION; INTEGRATION; INFORMATION; PERCEPTION; ATTENTION; RESPONSES; NEURONS; MODELS		n			human		databases	1
Danilovich, S; Shalev, G; Boonman, A; Goldshtein, A; Yovel, Y	Echolocating bats detect but misperceive a multidimensional incongruent acoustic stimulus	2020	http://dx.doi.org/10.1073/pnas.2005009117	[Danilovich, Sasha; Yovel, Yossi] Tel Aviv Univ, Sagol Sch Neurosci, IL-6997801 Tel Aviv, Israel; [Danilovich, Sasha; Shalev, Gal; Boonman, Arjan; Goldshtein, Aya; Yovel, Yossi] Tel Aviv Univ, Fac Life Sci, Dept Zool, IL-6997801 Tel Aviv, Israel	Multidisciplinary Sciences	Science & Technology - Other Topics	perception; sensory integration; bats; echolocation	ROUSETTUS-AEGYPTIACUS; PIPISTRELLE BATS; REPRESENTATION; INFORMATION; PERCEPTION; SIZE; DISCRIMINATION; CLASSIFICATION; LOCALIZATION; RECOGNITION		n			irrelevant		databases	1
Faye, P; BrÃ©maud, D; Teillet, E; Courcoux, P; Giboreau, A; Nicod, H	An alternative to external preference mapping based on consumer perceptive mapping	2006	http://dx.doi.org/10.1016/j.foodqual.2006.05.006	PSA Peugeot Citroen, DRIA, SARA, STEV,PEFH, F-78943 Velizy Villacoublay, France; ADRIANT, F-44323 Nantes 3, France; ENITIAA, UMR Sensometrie & Chimiometrie, F-44322 Nantes, France	Food Science & Technology	Food Science & Technology	perceptive free sorting; multidimensional scaling; external preference mapping	FREE-CHOICE; TASKS		n			human		databases	1
Silva-Espinoza, MA; Salvador, A; Camacho, MD; MartÃ­nez-Navarrete, N	Impact of freeze-drying conditions on the sensory perception of a freeze-dried orange snack	2021	http://dx.doi.org/10.1002/jsfa.11101	[Silva-Espinoza, Marilu Andrea; Camacho, Maria del Mar; Martinez-Navarrete, Nuria] Univ Politecn Valencia, Food Technol Dept, Food Invest & Innovat Grp, Camino Vera S-N, Valencia 46022, Spain; [Salvador, Ana] CSIC, Inst Agroquim & Tecnol Alimentos, Lab Propiedades Fis & Sensoriales & Ciencia Consu, Valencia, Spain	Agriculture, Multidisciplinary; Chemistry, Applied; Food Science & Technology	Agriculture; Chemistry; Food Science & Technology	free choice profile; hedonic comparison; texture; freeze? drying pressure; freeze? drying shelf temperature			n			human		databases	1
Jaeger, SR; Wakeling, IN; MacFie, HJH	Behavioural extensions to preference mapping: the role of synthesis	2000	http://dx.doi.org/10.1016/S0950-3293(00)00009-4	Inst Food Res, Norwich NR4 7UA, Norfolk, England	Food Science & Technology	Food Science & Technology	information processing; procrustes analysis; sensory evaluation and apples	UNFOLDING MODEL; PERCEPTION; RATINGS; CHOICE; LIKING; SET		y	n		human		databases	1
Kumano, H; Suda, Y; Uka, T	Context-Dependent Accumulation of Sensory Evidence in the Parietal Cortex Underlies Flexible Task Switching	2016	http://dx.doi.org/10.1523/JNEUROSCI.1693-16.2016	[Kumano, Hironori; Suda, Yuki; Uka, Takanori] Juntendo Univ, Grad Sch Med, Dept Neurophysiol, Bunkyo Ku, 2-1-1 Hongo, Tokyo 1138421, Japan; [Kumano, Hironori] Osaka Univ, Grad Sch Frontier Biosci, Dynam Brain Network Lab, 1-3 Yamadaoka, Suita, Osaka 5650871, Japan; [Kumano, Hironori] Natl Inst Informat & Commun Technol, Ctr Informat & Neural Networks CiNet, 1-4 Yamadaoka, Suita, Osaka 5650871, Ja…	Neurosciences	Neurosciences & Neurology	decision making; monkey; parietal cortex	PREFRONTAL CORTEX; PERCEPTUAL DECISION; AREA MT; LATERAL INTRAPARIETAL; STEREOSCOPIC DEPTH; EXECUTIVE CONTROL; NMDA ANTAGONIST; NEURAL ACTIVITY; SINGLE NEURONS; VISUAL-MOTION		n			irrelevant		databases	1
Caves, EM; Kelley, LA	Proportional processing of a visual mate choice signal in the green swordtail, Xiphophorus hellerii	2023	http://dx.doi.org/10.1111/ele.14179	[Caves, Eleanor M.; Kelley, Laura A.] Univ Exeter, Ctr Ecol & Conservat, Penryn, England; [Caves, Eleanor M.] Univ Calif Santa Barbara, Dept Ecol Evolut & Marine Biol, Santa Barbara, CA USA	Ecology	Environmental Sciences & Ecology	assessment signals; perception; Weber's Law	FEMALE PREFERENCE; BODY-SIZE; WEBERS LAW; CATEGORICAL PERCEPTION; PREEXISTING BIAS; MALE TRAIT; DISCRIMINATION; PSYCHOPHYSICS; MISS; REPRESENTATIONS		y	y	y		available	new	1
Rodenkirch, C; Wang, Q	Rapid and transient enhancement of thalamic information transmission induced by vagus nerve stimulation	2020	http://dx.doi.org/10.1088/1741-2552/ab6b84	[Rodenkirch, Charles; Wang, Qi] Columbia Univ, Dept Biomed Engn, ET351,500 W 120th St, New York, NY 10027 USA	Engineering, Biomedical; Neurosciences	Engineering; Neurosciences & Neurology	vagus nerve stimulation (VNS); sensory processing; thalamus; feature selectivity; fast duty cycle	LOCUS-COERULEUS; FEATURE SELECTIVITY; NEURAL ACTIVITY; EPILEPSY; RAT; MICROSTIMULATION; DISCRIMINATION; MECHANISMS; PLASTICITY; SYNCHRONY		n			not choice		databases	1
Pooresmaeili, A; FitzGerald, THB; Bach, DR; Toelch, U; Ostendorf, F; Dolan, RJ	Cross-modal effects of value on perceptual acuity and stimulus encoding	2014	http://dx.doi.org/10.1073/pnas.1408873111	[Pooresmaeili, Arezoo; Bach, Dominik R.; Toelch, Ulf; Ostendorf, Florian; Dolan, Raymond J.] Humboldt Univ, Berlin Sch Mind & Brain, D-10099 Berlin, Germany; [FitzGerald, Thomas H. B.; Bach, Dominik R.; Dolan, Raymond J.] UCL, Inst Neurol, Wellcome Trust Ctr Neuroimaging, London WC1N 3BG, England; [Bach, Dominik R.] Univ Zurich, Hosp Psychiat, CH-8032 Zurich, Switzerland	Multidisciplinary Sciences	Science & Technology - Other Topics	reward value; sensory discrimination; audiovisual	PRIMARY VISUAL-CORTEX; ORBITOFRONTAL CORTEX; SUPERIOR COLLICULUS; AUDITORY-CORTEX; REWARD; ATTENTION; RESPONSES; BRAIN; REPRESENTATIONS; JUDGMENTS		n			not choice		databases	1
Engelmann, J; Bacelo, J; Metzen, M; Pusch, R; Bouton, B; Migliaro, A; Caputi, A; Budelli, R; Grant, K; von der Emde, G	Electric imaging through active electrolocation: implication for the analysis of complex scenes	2008	http://dx.doi.org/10.1007/s00422-008-0213-5	[Engelmann, Jacob; Metzen, Michael; Pusch, Roland; Bouton, Beatrice; von der Emde, Gerhard] Univ Bonn, Inst Zool, D-43115 Bonn, Germany; [Bacelo, Joao; Grant, Kirsty] CNRS, UNIC, F-91190 Gif Sur Yvette, France; [Caputi, Angel] Univ Republica, Fac Ciencias, Secc Biomatemat, Montevideo 11400, Uruguay; [Migliaro, Adriana; Budelli, Ruben] Univ Republica, Dept Neurociencias Integrat & Computac, Montev…	Computer Science, Cybernetics; Neurosciences	Computer Science; Neurosciences & Neurology	electrolocation; electric images; receptive fields; sensory imaging; modelling; sensory magnification	LATERAL-LINE LOBE; MORMYROMAST ELECTRORECEPTOR ORGANS; RECEPTIVE-FIELDS; MORMYRID FISH; AFFERENT-FIBERS; MOVING-OBJECTS; IMAGES; CELLS; DISTANCE; PERCEPTION		n			not choice		databases	1
Renoult J.P.; Thomann M.; Schaefer H.M.; Cheptou P.-O.	Selection on quantitative colour variation in Centaurea cyanus: the role of the pollinator's visual system	2013	https://www.scopus.com/inward/record.uri?eid=2-s2.0-84885865835&doi=10.1111%2fjeb.12234&partnerID=40&md5=d8608f82e44cb660b5ed6cf1df0ec339	[Renoult, J. P.; Schaefer, H. M.] Univ Freiburg, Fac Biol, Dept Evolutionary Biol & Anim Ecol, D-79104 Freiburg, Germany; [Thomann, M.; Cheptou, P. -O.] CEFE CNRS UMR 5175, Montpellier 5, France	Ecology; Evolutionary Biology; Genetics & Heredity	Environmental Sciences & Ecology; Evolutionary Biology; Genetics & Heredity	adaptive landscape; bee hexagon; flower; pollinator-mediated selection; psychophysics; sensory bias; stimulation landscape	FLOWER COLOR; PHENOTYPIC SELECTION; PARALLEL EVOLUTION; NATURAL-SELECTION; BUMBLEBEE; CONSTRAINTS; PREFERENCES; POPULATIONS; HERBIVORES; STRENGTH	Adaptation, Physiological; Animals; Bees; Biological Evolution; Centaurea; Color; Color Vision; Flowers; Phenotype; Pollination; Selection, Genetic; Visual Perception; Animalia; Apoidea; Centaurea; Centaurea cyanus; adaptive landscape; bee hexagon; flower; pollinator-mediated selection; psychophysics; sensory bias; stimulation landscape; adaptation; bee; color morph; dicotyledon; fitness; life hi…	y	n		theoretical		databases	2
Doble, CW; Hsu, YF	On the functional forms in a psychophysical law of similarity under a subtractive representation	2020	http://dx.doi.org/10.1016/j.jmp.2020.102421	[Doble, Christopher W.] ALEKS Corp, McGraw Hill Educ, 15460 Laguna Canyon Rd, Irvine, CA 92618 USA; [Hsu, Yung-Fong] Natl Taiwan Univ, Dept Psychol, 1,Sec 4,Roosevelt Rd, Taipei 10617, Taiwan	Mathematics, Interdisciplinary Applications; Social Sciences, Mathematical Methods; Psychology, Mathematical	Mathematics; Mathematical Methods In Social Sciences; Psychology	Functional equations; Similarity; Psychophysical modeling	NEAR-MISS; INTENSITY DISCRIMINATION; TIME ERRORS; WEBERS LAW; POWER-LAW; INTEGRATION; LOUDNESS		n			irrelevant		databases	1
GILMORE, MM; GREEN, BG	SENSORY IRRITATION AND TASTE PRODUCED BY NACL AND CITRIC-ACID - EFFECTS OF CAPSAICIN DESENSITIZATION	1993	http://dx.doi.org/10.1093/chemse/18.3.257	MONELL CHEM SENSES CTR,3500 MARKET ST,PHILADELPHIA,PA 19104	Behavioral Sciences; Food Science & Technology; Neurosciences; Physiology	Behavioral Sciences; Food Science & Technology; Neurosciences & Neurology; Physiology		STIMULATION; ADAPTATION; PAPILLAE; TONGUE		n			human		databases	1
Lattenkamp, EZ; Kaiser, S; Kaucic, R; Grossmann, M; Koselj, K; Goerlitz, HR	Environmental acoustic cues guide the biosonar attention of a highly specialised echolocator	2018	http://dx.doi.org/10.1242/jeb.165696	[Lattenkamp, Ella Z.; Kaiser, Samuel; Kaucic, Rozle; Grossmann, Martina; Koselj, Klemen; Goerlitz, Holger R.] Max Planck Inst Ornithol, Acoust & Funct Ecol Grp, D-83219 Seewiesen, Germany; [Lattenkamp, Ella Z.] Max Planck Inst Psycholinguist, Neurogenet Vocal Commun Grp, NL-6525 XD Nijmegen, Netherlands; [Koselj, Klemen] Univ Ljubljana, Biotech Fac, Dept Biol, SubBioLab, Ljubljana, Slovenia	Biology; Zoology	Life Sciences & Biomedicine - Other Topics; Zoology	Attentional switches; Passive acoustic cues; Prey detection; Sensory integration; Sensory specialisation; Trade-off	RHINOLOPHUS-FERRUMEQUINUM-NIPPON; PASSIVE SOUND LOCALIZATION; HORSESHOE BAT; GLEANING BAT; DIRECTIONAL SENSITIVITY; SUPERIOR COLLICULUS; EYE-MOVEMENTS; PREY; DISCRIMINATION; INFORMATION		n			higher processing		databases	1
Li, MN; Zhang, DG; Chen, Y; Chai, XY; He, LW; Chen, Y; Guo, JY; Sui, XH	Discrimination and Recognition of Phantom Finger Sensation Through Transcutaneous Electrical Nerve Stimulation	2018	http://dx.doi.org/10.3389/fnins.2018.00283	[Li, Mengnan; Chen, Yao; Chai, Xinyu; Chen, Ying; Guo, Jinyao; Sui, Xiaohong] Shanghai Jiao Tong Univ, Sch Biomed Engn, Shanghai, Peoples R China; [Zhang, Dingguo] Shanghai Jiao Tong Univ, Sch Mech Engn, Shanghai, Peoples R China; [He, Longwen] Shanghai Hlth 51 Net Technol Co Ltd, Shanghai, Peoples R China	Neurosciences	Neurosciences & Neurology	sensory feedback; TENS; just-noticeable difference; upper-limb prosthesis; phantom finger discrimination	UPPER-LIMB PROSTHESES; SENSORY FEEDBACK; PERIPHERAL-NERVE; TARGETED REINNERVATION; HAND MAP; AMPUTEES; TOUCH; AMPUTATION; FOREARM; ARM		n			human		databases	1
Cordon, SMG; Hwang, SH; Song, T; Khang, G	Current and frequency modulation for the characterization of electrically-elicited tactile sensations	2012	http://dx.doi.org/10.1007/s12541-012-0270-5	[Cordon, Sol Maria Giron; Hwang, Sun Hee; Khang, Gon] Kyung Hee Univ, Dept Biomed Engn, Yongin 446701, Gyeonggi Do, South Korea; [Song, Tongjin] Jungwon Univ, Dept Biomed Engn, Goesan Gun 367805, Chungcheongbuk, South Korea	Engineering, Manufacturing; Engineering, Mechanical	Engineering	Sensory feedback; Electrical stimulation; Discrimination ability	WAVE-FORMS; STIMULATION; HAND		y	n		human		databases	1
Bechstedt, S; Albert, JT; Kreil, DP; MÃ¼ller-Reichert, T; GÃ¶pfert, MC; Howard, J	A doublecortin containing microtubule-associated protein is implicated in mechanotransduction in Drosophila sensory cilia	2010	http://dx.doi.org/10.1038/ncomms1007	[Bechstedt, S.; Mueller-Reichert, T.; Howard, J.] Max Planck Inst Mol Cell Biol & Genet, Dresden, Germany; [Albert, J. T.] UCL Ear Inst, London, England; [Kreil, D. P.] Boku Univ Vienna, Chair Bioinformat, Vienna, Austria; [Goepfert, M. C.] Univ Gottingen, Dept Cellular Neurobiol, Gottingen, Germany	Multidisciplinary Sciences	Science & Technology - Other Topics		MECHANOSENSORY TRANSDUCTION; GENETIC DISSECTION; BINDING PROTEIN; WD-REPEAT; EMAP; EXPRESSION; MELANOGASTER; SENSITIVITY; MUTATIONS; REQUIRES		n			not choice		databases	1
Mahadevan, VP; Lavista-Llanos, S; Knaden, M; Hansson, BS	No functional contribution of the gustatory receptor, Gr64b, co-expressed in olfactory sensory neurons of Drosophila melanogaster	2022	http://dx.doi.org/10.3389/fevo.2022.980351	[Mahadevan, Venkatesh Pal; Lavista-Llanos, Sofia; Knaden, Markus; Hansson, Bill S.] Max Planck Inst Chem Ecol, Dept Evolutionary Neuroethol, Jena, Germany; [Lavista-Llanos, Sofia] Natl Council Sci & Tech Res, CIFASIS CONICET Franco Argentine Int Ctr Informat, Argentina, Rosario, Argentina	Ecology	Environmental Sciences & Ecology	olfaction; gustation; single sensillum recording (SSR); Gr64b; Or47a; coexpression; olfactory receptors (ORs); gustatory receptors (GRs)	CHEMOSENSORY RECEPTORS; TASTE PERCEPTION; CARBON-DIOXIDE; PREFERENCE; ATTRACTION; EXPRESSION; MECHANISMS		n			no directional preference		databases	1
Lageat, T; Czellar, S; Laurent, G	Engineering hedonic attributes to generate perceptions of luxury: Consumer perception of an everyday sound	2003	http://dx.doi.org/10.1023/A:1025462901401	Univ Geneva, CH-1211 Geneva, Switzerland; HEC Sch Management, Paris, France	Business	Business & Economics	sensory evaluation; hedonic attributes; preference measurement; consumer expertise	WARMED-OVER FLAVOR; SENSORY VOCABULARY; CONJOINT-ANALYSIS; MODEL; CONSUMPTION; CHOICE; BRAND; MEAT		n			human		databases	1
Gazes, RP; Billas, AR; Schmitt, V	Impact of stimulus format and reward value on quantity discrimination in capuchin and squirrel monkeys	2018	http://dx.doi.org/10.3758/s13420-017-0295-9	[Gazes, Regina Paxton] Bucknell Univ, Dept Psychol, Lewisburg, PA 17837 USA; [Gazes, Regina Paxton; Billas, Alison R.] Bucknell Univ, Program Anim Behav, Lewisburg, PA 17837 USA; [Schmitt, Vanessa] Zoo Heidelberg, Heidelberg, Germany; [Schmitt, Vanessa] Heidelberg Univ, Ctr Organismal Studies, Heidelberg, Germany; [Schmitt, Vanessa] Zoo Atlanta, Atlanta, GA USA	Psychology, Biological; Behavioral Sciences; Psychology, Experimental; Zoology	Psychology; Behavioral Sciences; Zoology	Numerical processing; Motivation; Subjective reinforcement; Delay to reinforcement	RELATIVE NUMEROUSNESS JUDGMENT; CHIMPANZEES PAN-TROGLODYTES; SEQUENTIALLY PRESENTED SETS; GORILLA-GORILLA; PONGO-PYGMAEUS; SAPAJUS-APELLA; FOOD QUANTITY; WEBERS LAW; SUMMATION; SCIUREUS		y	y	y		provided	databases	1	y
Ward-Robinson, J; Symonds, M; Hall, G	Context specificity of sensory preconditioning: Implications for processes of within-event learning	1998	http://dx.doi.org/10.3758/BF03199215	Univ York, Dept Psychol, York YO1 5DD, N Yorkshire, England	Psychology, Biological; Behavioral Sciences; Psychology, Experimental; Zoology	Psychology; Behavioral Sciences; Zoology		LATENT INHIBITION; EXTINCTION; STIMULUS; DISCRIMINATION; RATS; HABITUATION; RETRIEVAL; EXPOSURE; TESTS; MODEL		n			higher processing		databases	1
Lemus, L; HernÃ¡ndez, A; Romo, R	Neural encoding of auditory discrimination in ventral premotor cortex	2009	http://dx.doi.org/10.1073/pnas.0907505106	[Lemus, Luis; Hernandez, Adrian; Romo, Ranulfo] Univ Nacl Autonoma Mexico, Inst Fisiol Celular Neurociencias, Mexico City 04510, DF, Mexico	Multidisciplinary Sciences	Science & Technology - Other Topics	monkeys; sensory; working memory; decision making	FRONTAL-LOBE; DECISION-MAKING; CORTICOSPINAL PROJECTIONS; PERCEPTUAL DISCRIMINATION; SOMATOSENSORY CORTEX; PREFRONTAL CORTEX; INFERIOR AREA-6; MACAQUE MONKEY; CODES; REPRESENTATION		y	y	y		available	databases	1
Kim, MA; Lee, YM; Lee, HS	Comparison of d? estimates produced by three versions of a duo-trio test for discriminating tomato juices with varying salt concentrations: The effects of the number and position of the reference stimulus	2010	http://dx.doi.org/10.1016/j.foodqual.2010.01.005	[Kim, Min-A; Lee, Young-Mi; Lee, Hye-Seong] Ewha Womans Univ, Coll Engn, Dept Food Sci & Technol, Seoul 120750, South Korea	Food Science & Technology	Food Science & Technology	Sensory difference test; Signal detection model; Duo-trio; Ordering effects; Cognitive decision strategy; Reminder design; Roving design	SENSORY DIFFERENCE TESTS; OVERDISPERSION; SENSITIVITY; MODEL		n			human		databases	1	y
Buist, M; Damercheli, S; Truong, MTN; Sanna, A; Mastinu, E; Ortiz-Catalan, M	Development and Validation of a Wearable Device to Provide Rich Somatosensory Stimulation for Rehabilitation After Sensorimotor Impairment	2023	http://dx.doi.org/10.1109/TBCAS.2023.3271821	[Buist, Mirka; Damercheli, Shahrzad; Truong, Minh Tat Nhat; Sanna, Alessio; Mastinu, Enzo; Ortiz-Catalan, Max] Ctr Bion & Pain Res, S-43180 Molndal, Sweden; [Buist, Mirka; Ortiz-Catalan, Max] Bion Inst, Melbourne, Vic 3002, Australia; [Buist, Mirka] Univ Gothenburg, Inst Physiol & Neurosci, Sahlgrenska Acad, Dept Physiol, S-41390 Gothenburg, Sweden; [Damercheli, Shahrzad; Mastinu, Enzo; Ortiz-Cat…	Engineering, Biomedical; Engineering, Electrical & Electronic	Engineering	Functional rehabilitation; plasticity-guided treatment; sensory training; serious games; neurorehabilitation	DISCRIMINATION		n			human		databases	1	y
Earley, EJ; Ortiz-Catalan, M	Neurostimulation Perception Obeys StrengthDuration Curves and is Primarily Driven by Pulse Amplitude	2023	http://dx.doi.org/10.1109/NER52421.2023.10123893	[Earley, Eric J.; Ortiz-Catalan, Max] Ctr Bion & Pain Res, Molndal, Sweden; [Earley, Eric J.] Univ Colorado, Sch Med, Dept Orthoped, Denver, CO USA; [Ortiz-Catalan, Max] Chalmers Univ Technol, Dept Elect Engn, Gothenburg, Sweden	Computer Science, Artificial Intelligence; Engineering, Biomedical; Neurosciences	Computer Science; Engineering; Neurosciences & Neurology	neurostimulation; sensory feedback; prosthetics; rheobase; chronaxie; pulse amplitude; pulse width	STIMULATION; CHRONAXIE; WIDTH		y	n		human		databases	1	y
Frasnelli, J; Ariza, VL; Collignon, O; Lepore, F	Localisation of unilateral nasal stimuli across sensory systems	2010	http://dx.doi.org/10.1016/j.neulet.2010.04.074	[Frasnelli, Johannes] Univ Montreal, Dept Psychol, CERNEC, Montreal, PQ H2V 2S9, Canada	Neurosciences	Neurosciences & Neurology	Lateralization; Olfactory; Trigeminal; Somatosensory; Chemosensory	INTRANASAL TRIGEMINAL FUNCTION; RECOGNITION MEMORY; OLFACTORY FUNCTION; ODOR; ACTIVATION; PERCEPTION; LATERALIZATION; DISCRIMINATION; SENSITIVITY; REDUCTION		n			irrelevant		databases	1
Visalli, M; BÃ©no, N; Nicolle, L; Schlich, P	Assessment of the validity and reliability of temporal sensory evaluation methods used with consumers on controlled stimuli delivered by a gustometer	2023	http://dx.doi.org/10.1016/j.foodqual.2023.104942	[Visalli, Michel; Beno, Noelle; Nicolle, Lena; Schlich, Pascal] Univ Bourgogne, Inst Agro, Ctr Sci Gout & Alimentat, CNRS,INRAE, F-21000 Dijon, France; [Visalli, Michel; Beno, Noelle; Nicolle, Lena; Schlich, Pascal] INRAE, PROBE Res Infrastructure, ChemoSens Facil, F-21000 Dijon, France	Food Science & Technology	Food Science & Technology	TDS; TCATA; AEF; Repeatability; Sensometrics; Rapid methods	THAT-APPLY QUESTIONS; DESCRIPTIVE ANALYSIS; TASTE INTENSITY; DOMINANCE; TCATA; SENSATIONS; TDS; CHEESE; IDENTIFICATION; DRIVERS		n			human		databases	1	y
Li, JW; Li, Y; Zhang, M; Ma, WF; Ma, XZ	Cutaneous sensory nerve as a substitute for auditory nerve in solving deaf-mutes' hearing problem: an innovation in multi-channel-array skin-hearing technology	2014	http://dx.doi.org/10.4103/1673-5374.139480	[Li, Jianwen; Li, Yan; Zhang, Ming] Shaanxi Univ Sci & Technol, Coll Elect & Informat Engn, Xian 710021, Shaanxi Provinc, Peoples R China; [Li, Jianwen; Li, Yan; Zhang, Ming; Ma, Weifang] Shaanxi Univ Sci & Technol, Skin Hearing Res Inst, Xian 710021, Shaanxi Provinc, Peoples R China; [Ma, Weifang] Lib Shaanxi Univ Sci & Technol, Xian, Shaanxi Provinc, Peoples R China; [Ma, Xuezong] Xian Polytech…	Cell Biology; Neurosciences	Cell Biology; Neurosciences & Neurology	nerve regeneration; peripheral nerve; skin-hearing; multi-channel; electrode array; aid; deaf; band-pass filter; voice; NSFC grant; neural regeneration			n			human		databases	1
Sharma, H; Azouz, R	Reliability and stability of tactile perception in the whisker somatosensory system	2024	http://dx.doi.org/10.3389/fnins.2024.1344758	[Sharma, Hariom; Azouz, Rony] Ben Gurion Univ Negev, Zlotowski Ctr Neurosci, Dept Physiol & Cell Biol, Beer Sheva, Israel	Neurosciences	Neurosciences & Neurology	somatosensory system; whiskers; textures; cortex; sensory processing. perceptual constancy	FUNCTIONAL ARCHITECTURE; SINUSOIDAL MOVEMENT; MONKEYS FINGERPAD; SENSORY EVIDENCE; COLOR CONSTANCY; TRADE-OFF; TEXTURE; RAT; REPRESENTATION; ROUGHNESS		y	y	n	no axis		databases	1	y
Forde, CG; Delahunty, CM	Examination of chemical irritation and textural influence on food preferences in two age cohorts using complex food systems	2002	http://dx.doi.org/10.1016/S0950-3293(02)00036-8	Natl Univ Ireland Univ Coll Cork, Dept Food Sci Food Technol & Nutr, Cork, Ireland	Food Science & Technology	Food Science & Technology	chemosensory; chemical irritation; texture; interaction; preferences	TASTE; SMELL; PERCEPTION; PUNGENCY; QUALITY; FLAVOR; ODOR		n			human		databases	1
Romo, R; Merchant, H; Zainos, A; Hernandez, A	Categorization of somaesthetic stimuli: Sensorimotor performance and neuronal activity in primary somatic sensory cortex of awake monkeys	1996	http://dx.doi.org/10.1097/00001756-199605170-00011		Neurosciences	Neurosciences & Neurology	tactile categorization; sensorimotor performance; somatosensory cortex; awake monkeys	SOMATOSENSORY CORTEX; TACTILE DISCRIMINATION; REPRESENTATION; AREA; SIGNALS; EVENTS; HAND		y	y	n	bisection		databases	1
Bi, J; Kuesten, C	Thurstonian models for three variants (specified, unspecified, and unspecified with forgiveness) of the Two-Out-of-Five method	2023	http://dx.doi.org/10.1111/joss.12878	[Bi, Jian] Sensometr Res & Serv, Richmond, VA USA; [Kuesten, Carla] Kuesten Sensory Percept Res LLC, Richland, MI USA	Food Science & Technology	Food Science & Technology		SENSORY DISCRIMINATION; TRIANGLE		y	n		not behavioural		databases	1	y
Lemus, L; Hernandez, A; Luna, R; Zainos, A; Nacher, V; Romo, R	Neural correlates of a postponed decision report	2007	http://dx.doi.org/10.1073/pnas.0707961104	Univ Nacl Autonoma Mexico, Inst Fisiol Celular, Mexico City 04510, DF, Mexico	Multidisciplinary Sciences	Science & Technology - Other Topics	medial premotor cortex; monkeys; sensory discrimination; working memory	PARAMETRIC WORKING-MEMORY; PRESUPPLEMENTARY MOTOR AREAS; PREFRONTAL CORTEX; PSYCHOPHYSICAL MEASUREMENTS; PERCEPTUAL DECISION; NEURONAL-ACTIVITY; DISCRIMINATION; REPRESENTATION; SUPPLEMENTARY; INFORMATION		n			human		databases	1
Rolls, ET; Grabenhorst, F; Deco, G	Choice, difficulty, and confidence in the brain	2010	http://dx.doi.org/10.1016/j.neuroimage.2010.06.073	[Rolls, Edmund T.] Oxford Ctr Computat Neurosci, Oxford, England; [Grabenhorst, Fabian] Univ Oxford, Dept Expt Psychol, Oxford OX1 3UD, England; [Deco, Gustavo] Univ Pompeu Fabra, ICREA, Barcelona, Spain	Neurosciences; Neuroimaging; Radiology, Nuclear Medicine & Medical Imaging	Neurosciences & Neurology; Radiology, Nuclear Medicine & Medical Imaging	Decision-making; Confidence; Attractor network; Task difficulty; fMRI; Computational neuroscience; Emotion; Temperature; Odor; Medial prefrontal cortex area 10; Reaction time; Reward value	PROBABILISTIC POPULATION CODES; PERCEPTUAL DECISION-MAKING; BAYESIAN-INFERENCE; NEUROPHYSIOLOGICAL MODEL; PREFRONTAL CORTEX; PARIETAL CORTEX; WORKING-MEMORY; NEURAL SYSTEMS; WEBERS LAW; REWARD		y	n		human		databases	1	y
Braun, C; Ladda, J; Burkhardt, M; Wiech, K; Preissl, H; Roberts, LE	Objective measurement of tactile mislocalization	2005	http://dx.doi.org/10.1109/TBME.2005.845147	Univ Tubingen, Inst Med Psychol & Behav Neurobiol, D-72076 Tubingen, Germany; Univ Tubingen, MEG Ctr, D-72076 Tubingen, Germany; Inst Neurol, Wellcome Dept Imaging Neurosci, London WC1N 3BG, England; Univ Arkansas Med Sci, Dept Obstet & Gynecol, Little Rock, AR 72205 USA; McMaster Univ, Dept Psychol, Hamilton, ON L8S 4L8, Canada	Engineering, Biomedical	Engineering	instrumentation; mislocalization; perception; psychophysics; sensory threshold; somatosensory system	CORTICAL REORGANIZATION; SOMATOSENSORY CORTEX; NEURAL MECHANISMS; REPRESENTATION; FINGERS; PLASTICITY; ACTIVATION; ATTENTION; ERROR		y	n		human		databases	1
Abeywickrema, S; Ginieis, R; Oey, I; Peng, M	An empirical evaluation of supra-threshold sensitivity measures for decremental and incremental stimulus intensity: Data from gustatory and olfactory performance	2022	http://dx.doi.org/10.1016/j.foodqual.2021.104457	[Abeywickrema, Sashie; Ginieis, Rachel; Oey, Indrawati; Peng, Mei] Univ Otago, Dept Food Sci, Sensory Neurosci Lab, Dunedin, New Zealand; [Oey, Indrawati; Peng, Mei] Riddet Inst, Palmerston North, New Zealand	Food Science & Technology	Food Science & Technology	Sensory sensitivity; Difference thresholds; Gustation; Olfaction; Obesity; Signal detection theory	PORTION SIZE; INDIVIDUAL-DIFFERENCES; TASTE SENSITIVITY; PSYCHOMETRIC FUNCTIONS; FOOD-INTAKE; UNIT BIAS; A-NOT; SWEETNESS; PERCEPTION; FAT		y	n		human		databases	1
Baiamonte, BA; Stickley, SC; Ford, SJ	Nicotine Deprivation Produces Deficits in Pain Perception that are Moderately Attenuated by Caffeine Consumption	2016	http://dx.doi.org/10.1080/02791072.2016.1172745	[Baiamonte, Brandon A.; Stickley, Sarah C.; Ford, Sarah J.] Southeastern Louisiana Univ, Dept Psychol, Box 10831,228 Mims Hall, Hammond, LA 70402 USA	Psychology, Clinical; Substance Abuse	Psychology; Substance Abuse	Caffeine; nicotine deprivation; pain tolerance; sensory perception	CIGARETTE-SMOKING; WITHDRAWAL; DEPENDENCE; SMOKERS; TOBACCO; ABSTINENCE; ATTENTION; ALCOHOL; PERFORMANCE; COGNITION		n			human		databases	1
Owen, CM; Patterson, J	Odour liking physiological indices: a correlation of sensory and electrophysiological responses to odour	2002	http://dx.doi.org/10.1016/S0950-3293(02)00043-5	Swinburne Univ Technol, Sch Biophys & Elect Engn, Sensory Neurosci Lab, Hawthorn, Vic 3122, Australia	Food Science & Technology	Food Science & Technology	odour liking; hedonic; olfactory; EEG; frequency, damascenone	EEG ACTIVITY; EMOTIONAL RESPONSE; CEREBRAL ASYMMETRY; STARTLE REFLEX; PLEASANT; BRAIN; DISCRIMINATION; IDENTIFICATION; STIMULATION; EXPRESSION		n			human		databases	1
Kremers, D; CÃ©lÃ©rier, A; Schaal, B; Campagna, S; Trabalon, M; BÃ¶ye, M; Hausberger, M; Lemasson, A	Sensory Perception in Cetaceans: Part II-Promising Experimental Approaches to Study Chemoreception in Dolphins	2016	http://dx.doi.org/10.3389/fevo.2016.00050	[Kremers, Dorothee; Trabalon, Marie; Lemasson, Alban] Univ Rennes 1, Ethol Anim & Humaine UMR 6552, CNRS, Paimpont, France; [Celerier, Aurelie; Campagna, Sylvie] Univ Paul Valery Montpellier, EPHE, Ctr Ecol Fonct & Evolut, Univ Montpellier,CNRS,UMR 5175, Montpellier, France; [Schaal, Benoist] Univ Bourgogne Franche Comte, CNRS, Dev Ethol & Cognit Psychol Grp, Ctr Sci Gout,UMR 6265, Dijon, France;…	Ecology	Environmental Sciences & Ecology	cetaceans; Tursiops truncatus; olfaction; gustation; flavor discrimination	BOTTLE-NOSED-DOLPHIN; BEHAVIORAL-RESPONSES; TURSIOPS-TRUNCATUS; DIMETHYL SULFIDE; HARBOR PORPOISE; BRAIN; OLFACTION		y	n		no axis		databases	1
Tepe, N; Boran, HE; Geduk, S; Dilekoz, E; Ulusoy, I; Bolay, H	Interrupted processing of paired somatosensory stimuli in short interstimulus intervals: role of thalamo-cortical oscillations	2022	http://dx.doi.org/10.55730/1300-0144.5444	[Tepe, Nermin] Balikesir Univ, Dept Neurol, Fac Med, Balikesir, Turkey; [Tepe, Nermin; Boran, Hurrem Evren; Dilekoz, Ergin; Bolay, Hayrunnisa] Gazi Univ, Neuropsychiat Ctr, Fac Med, Ankara, Turkey; [Boran, Hurrem Evren; Bolay, Hayrunnisa] Gazi Univ, Dept Neurol, Fac Med, Ankara, Turkey; [Geduk, Salih; Ulusoy, Ilkay] Middle East Tech Univ, Dept Elect & Elect Engn, Ankara, Turkey; [Dilekoz, Ergin] …	Medicine, General & Internal	General & Internal Medicine	Paired-pulse somatosensory evoked potentials; interstimulus interval; thalamus; high-frequency oscillations; sensory gating	HIGH-FREQUENCY OSCILLATIONS; TEMPORAL DISCRIMINATION; RECOVERY FUNCTIONS; RECEPTIVE-FIELDS; MIGRAINE; COMPONENTS; RESPONSES; CORTEX		n			irrelevant		databases	1
Romeo-Arroyo, E; Soria, J; Mora, M; Laport, F; Moreno-Fernandez-de-Leceta, A; VÃ¡zquez-AraÃºjo, L	Exploratory Research on Sweetness Perception: Decision Trees to Study Electroencephalographic Data and Its Relationship with the Explicit Response to Sweet Odor, Taste, and Flavor	2022	http://dx.doi.org/10.3390/s22186787	[Romeo-Arroyo, Elena; Mora, Maria; Vazquez-Araujo, Laura] Basque Culinary Ctr, Technol Ctr Gastron, BCC Innovat, Donostia San Sebastian 20009, Spain; [Romeo-Arroyo, Elena; Mora, Maria; Vazquez-Araujo, Laura] Mondragon Unibertsitatea, Fac Gastron Sci, Basque Culinary Ctr, Donostia San Sebastian 20009, Spain; [Soria, Javier; Moreno-Fernandez-de-Leceta, Aitor] Ibermat Inst Innovat, i3B, Gipuzkoa Tec…	Chemistry, Analytical; Engineering, Electrical & Electronic; Instruments & Instrumentation	Chemistry; Engineering; Instruments & Instrumentation	EEG; sucrose; clustering algorithms; sensory modality discrimination	ORTHONASAL; AROMA		n			human		databases	1
Columbus, RF; Sleigh, MJ; Lickliter, R; Lewkowicz, DJ	Unimodal sensory experience interferes with responsiveness to the spatial contiguity of multimodal maternal cues in bobwhite quail chicks	1998	http://dx.doi.org/10.1016/S0163-6383(98)90016-9	Virginia Polytech Inst & State Univ, Dept Psychol, Blacksburg, VA 24061 USA; New York State Inst Basic Res, New York, NY USA	Psychology, Developmental	Psychology	perceptual development; intersensory responsiveness; spatial sensitivity; early experience	VISUAL EXPERIENCE; INFANTS RESPONSE; AUDITORY SPACE; PLASTICITY; DOMINANCE; MAP		y	n		higher processing		databases	1
Thuerauf, N; Kaegler, M; Renner, B; Barocka, A; Kobal, G	Specific sensory detection, discrimination, and hedonic estimation of nicotine enantiomers in smokers and nonsmokers: Are there limitations in replacing the sensory components of nicotine?	2000	http://dx.doi.org/10.1097/00004714-200008000-00012	Univ Erlangen Nurnberg, Dept Psychiat, Erlangen, Germany; Univ Erlangen Nurnberg, Inst Expt & Clin Pharmacol & Toxicol, Erlangen, Germany; Inst Biol Forsch GmbH, Cologne, Germany	Pharmacology & Pharmacy; Psychiatry	Pharmacology & Pharmacy; Psychiatry		RAT-BRAIN MEMBRANES; CITRIC-ACID INHALER; SMOKING CESSATION; GANGLION NEURONS; CONTROLLED TRIAL; EFFICACY; BINDING; PAIN; (+)-NICOTINE; (-)-NICOTINE		n			human		databases	1
LICKLITER, R	PREMATURE VISUAL EXPERIENCE FACILITATES VISUAL RESPONSIVENESS IN BOBWHITE QUAIL NEONATES	1990	http://dx.doi.org/10.1016/0163-6383(90)90018-4		Psychology, Developmental	Psychology	EARLY PERCEPTUAL ORGANIZATION; INTERSENSORY FUNCTIONING; PREMATURE SENSORY EXPERIENCE; INTERMODAL FACILITATION	SENSORY DOMINANCE; INFANTS RESPONSE; ORGANIZATION; STIMULATION; LIMITATIONS; INPUT		y	n		not choice		databases	1	y
Habre-Hallage, P; Abboud-Naaman, NB; Reychler, H; van Steenberghe, D; Jacobs, R	Perceptual Changes in the Peri-Implant Soft Tissues Assessed by Directional Cutaneous Kinaesthesia and Graphaesthesia: A Prospective Study	2011	http://dx.doi.org/10.1111/j.1708-8208.2009.00215.x	[Habre-Hallage, Pascale] St Joseph Univ, Fac Dent, Dept Prosthodont, Beirut, Lebanon; [Habre-Hallage, Pascale; Jacobs, Reinhilde] Catholic Univ Louvain, Fac Med, Dept Periodontol, Lab Oral Physiol, B-3000 Louvain, Belgium; [Abboud-Naaman, Nada Bou] St Joseph Univ, Fac Dent, Dept Periodontol, Beirut, Lebanon; [Reychler, Herve] Catholic Univ Louvain, Dept Stomatol & Maxillo Facial Surg, Brussels, B…	Dentistry, Oral Surgery & Medicine	Dentistry, Oral Surgery & Medicine	direction discrimination; oral implants; osseoperception; psychophysical tests; sensory changes; tactile function	MOTOR CORTEX; NERVE-FIBERS; TOOTH EXTRACTION; ORAL-MUCOSA; TACTILE; MECHANORECEPTORS; EPITHELIUM; SENSIBILITY; PLASTICITY; REORGANIZATION		n			human		databases	1
Jagetia, S; Milton, AJ; Stetzik, LA; Liu, S; Pai, K; Arakawa, K; Mandairon, N; Wesson, DW	Inter- and Intra-Mouse Variability in Odor Preferences Revealed in an Olfactory Multiple-Choice Test	2018	http://dx.doi.org/10.1037/bne0000233	[Jagetia, Sonum] Hathaway Brown Sch, Shaker Hts, OH USA; [Milton, Adrianna J.; Stetzik, Lucas A.; Liu, Samantha; Pai, Kavya; Arakawa, Keiko] Case Western Reserve Univ, Dept Neurosci, Cleveland, OH 44106 USA; [Stetzik, Lucas A.; Wesson, Daniel W.] Univ Miami, Dept Pharmacol & Therapeut, 1200 Newell Dr, Gainesville, FL 32610 USA; [Stetzik, Lucas A.; Wesson, Daniel W.] Univ Miami, Ctr Smell & Taste,…	Behavioral Sciences; Neurosciences	Behavioral Sciences; Neurosciences & Neurology	olfaction; sensory biology; hedonics; valence	DISCRIMINATION; MICE; RAT; URINE; BULB		y	n		no axis		databases	1	y
PAAVILAINEN, P; JIANG, DM; LAVIKAINEN, J; NAATANEN, R	STIMULUS-DURATION AND THE SENSORY MEMORY TRACE - AN EVENT-RELATED POTENTIAL STUDY	1993	http://dx.doi.org/10.1016/0301-0511(93)90010-6	CHINESE ACAD SCI,SHANGHAI BRAIN RES INST,SHANGHAI,PEOPLES R CHINA	Psychology, Biological; Behavioral Sciences; Psychology; Psychology, Experimental	Psychology; Behavioral Sciences	EVENT-RELATED POTENTIALS; MEMORY TRACE; MISMATCH NEGATIVITY	MISMATCH NEGATIVITY; AUDITORY STIMULUS; SELECTIVE-ATTENTION; BRAIN POTENTIALS; DEVIANT TONES; DISCRIMINATION; IRRELEVANT; RESPONSES; WAVE		n			higher processing		databases	1
Yu, X; Li, RH; Su, JY; Wang, JJ; Zhang, XH; Chen, Y; Kang, YN; Chai, XY; Sui, XH	Objective neuromodulation basis for intrafascicular artificial somatosensation through carbon nanotube yarn electrodes	2022	http://dx.doi.org/10.1016/j.jneumeth.2022.109481	[Yu, Xiao; Li, Runhuan; Su, Jiangyuan; Chen, Yao; Kang, Yani; Chai, Xinyu; Sui, Xiaohong] Shanghai Jiao Tong Univ, Sch Biomed Engn, Shanghai, Peoples R China; [Yu, Xiao] Peking Univ, Acad Adv Interdisciplinary Studies, Beijing, Peoples R China; [Wang, Jiaojiao] Chinese Acad Sci, Suzhou Inst Nanotech & Nanobion, Suzhou, Peoples R China; [Zhang, Xiaohua] Donghua Univ, Innovat Ctr Text Sci & Technol…	Biochemical Research Methods; Neurosciences	Biochemistry & Molecular Biology; Neurosciences & Neurology	Artificial somatosensation; Intrafascicular electrical stimulation; Neuromodulation; Current threshold; Sensory magnitude; Perceptive fields	CORTEX; SELECTIVITY; MODULATION		n			irrelevant		databases	1
JACOBS, SE; JULIANO, SL	THE IMPACT OF BASAL FOREBRAIN LESIONS ON THE ABILITY OF RATS TO PERFORM A SENSORY DISCRIMINATION TASK INVOLVING BARREL CORTEX	1995		UNIFORMED SERV UNIV HLTH SCI,DEPT ANAT & CELL BIOL,BETHESDA,MD 20814; UNIFORMED SERV UNIV HLTH SCI,PROGRAM NEUROSCI,BETHESDA,MD 20814	Neurosciences	Neurosciences & Neurology	ACH; ACHE; CHOLINERGIC; CYTOCHROME OXIDASE; 2-DEOXYGLUCOSE; SOMATOSENSORY CORTEX; VIBRISSA	EVOKED METABOLIC-ACTIVITY; SOMATOSENSORY CORTICAL-NEURONS; RECEPTIVE-FIELD ALTERATIONS; CAT AUDITORY-CORTEX; ALZHEIMERS-DISEASE; NUCLEUS BASALIS; TACTILE DISCRIMINATION; CHOLINERGIC MODULATION; VISUAL-CORTEX; ROUGHNESS DISCRIMINATION		y	n		detection		databases	1
Macar, F; Vidal, F; Casini, L	The supplementary motor area in motor and sensory timing: evidence from slow brain potential changes	1999	http://dx.doi.org/10.1007/s002210050683	CNRS, Equip Temps, Ctr Rech Neurosci Cognit, F-13402 Marseille, France; IMNSSA, Serv Sante Armees, Toulon, France	Neurosciences	Neurosciences & Neurology	time processing; supplementary motor area (SMA); slow brain potential changes; Laplacians	POSITRON-EMISSION-TOMOGRAPHY; PARKINSONS-DISEASE; CEREBRAL-CORTEX; TIME PERCEPTION; MOVEMENT; ATTENTION; ACTIVATION; DURATION; FIELDS; PERFORMANCE		n			irrelevant		databases	1
Khan, A; Li, K; Nataraj, R; Wei, N	Effects of transcutaneous electrical nerve stimulation on evoked tactile sensation for fingertip force control	2024	http://dx.doi.org/10.1016/j.bspc.2023.105568	[Khan, Amir; Li, Ke] Shandong Univ, Inst Intelligent Med Engieering, Sch Control Sci & Engn, Lab Rehabil Engn, Jinan, Peoples R China; [Nataraj, Raviraj] Stevens Inst Technol, Schaefer Sch Engn & Sci, Dept Biomed Engn, Movement Control Rehabil Lab, Hoboken, NJ 07030 USA; [Wei, Na] Shandong Univ, Qilu Hosp, Dept Geriatr, 107 Wenhuaxi Rd, Jinan 250012, Shandong, Peoples R China; [Khan, Amir] Peking…	Engineering, Biomedical	Engineering	Transcutaneous electrical nerve stimulation; Tactile sensation; Fingertip force; Sensory adaptation; Precision force control	SENSORY FEEDBACK; ELECTROCUTANEOUS STIMULATION; ELECTROTACTILE; VIBROTACTILE; MECHANORECEPTORS; SUBSTITUTION; ADAPTATION; UNITS; TIME		y	n		human		databases	1	y
GUITTON, D; MUNOZ, DP	CONTROL OF ORIENTING GAZE SHIFTS BY THE TECTORETICULOSPINAL SYSTEM IN THE HEAD-FREE CAT .1. IDENTIFICATION, LOCALIZATION, AND EFFECTS OF BEHAVIOR ON SENSORY RESPONSES	1991	http://dx.doi.org/10.1152/jn.1991.66.5.1605	MCGILL UNIV,DEPT NEUROL & NEUROSURG,MONTREAL H3A 2B4,QUEBEC,CANADA	Neurosciences; Physiology	Neurosciences & Neurology; Physiology		PRIMATE SUPERIOR COLLICULUS; VISUAL RECEPTIVE-FIELDS; ALERT RHESUS-MONKEY; EYE-MOVEMENTS; LAYER CELLS; SENSORIMOTOR INTEGRATION; MULTISENSORY INTEGRATION; HORSERADISH-PEROXIDASE; TECTOSPINAL NEURONS; TEMPORAL FACTORS		n			irrelevant		databases	1
Paulsen, MT; NÃ¦s, T; Ueland, O; Rukke, EO; Hersleth, M	Preference mapping of salmon-sauce combinations: The influence of temporal properties	2013	http://dx.doi.org/10.1016/j.foodqual.2012.09.010	[Paulsen, Morten T.; Rukke, Elling-Olav; Hersleth, Margrethe] Norwegian Univ Life Sci, Dept Chem Biotechnol & Food Sci, NO-1432 As, Norway; [Paulsen, Morten T.; Naes, Tormod; Ueland, Oydis; Hersleth, Margrethe] Nofima AS, N-1431 As, Norway	Food Science & Technology	Food Science & Technology	TDS; Preference mapping; Salmon; Sauce; Culinary	SENSORY PROPERTIES; SENSATIONS; DOMINANCE; FLAVOR; FOOD; WINE		n			human		databases	1
Motoki, K; Saito, T; Nouchi, R; Kawashima, R; Sugiura, M	Light colors and comfortable warmth: Crossmodal correspondences between thermal sensations and color lightness influence consumer behavior	2019	https://www.scopus.com/inward/record.uri?eid=2-s2.0-85053842059&doi=10.1016%2fj.foodqual.2018.09.004&partnerID=40&md5=8217c9bca6e76a51c8ca3fd801686f9b	[Motoki, Kosuke; Saito, Toshiki; Nouchi, Rui; Kawashima, Ryuta; Sugiura, Motoaki] Tohoku Univ, Inst Dev Aging & Canc, Sendai, Miyagi, Japan; [Motoki, Kosuke] Japan Soc Promot Sci, Tokyo, Japan; [Nouchi, Rui; Kawashima, Ryuta] Smart Aging Res Ctr, Sendai, Miyagi, Japan; [Nouchi, Rui; Sugiura, Motoaki] Tohoku Univ, Int Res Inst Disaster Sci, Sendai, Miyagi, Japan	Food Science & Technology	Food Science & Technology	Crossmodal correspondences; Color lightness; Thermal sensation; Thermal comfort; Sensory marketing	EXPERIENCING PHYSICAL WARMTH; AMBIENT-TEMPERATURE; PRODUCT; RESPONSES; POWER		n			human		databases	2
Sale, A; De Pasquale, R; Bonaccorsi, J; Pietra, G; Olivieri, D; Berardi, N; Maffei, L	VISUAL PERCEPTUAL LEARNING INDUCES LONG-TERM POTENTIATION IN THE VISUAL CORTEX	2011	http://dx.doi.org/10.1016/j.neuroscience.2010.10.078	[Sale, A.; Pietra, G.; Olivieri, D.; Berardi, N.; Maffei, L.] CNR, Inst Neurosci, I-56100 Pisa, Italy; [De Pasquale, R.; Bonaccorsi, J.; Maffei, L.] Scuola Normale Super Pisa, Neurobiol Lab, I-56100 Pisa, Italy; [Berardi, N.] Univ Florence, Dept Psychol, I-50100 Florence, Italy	Neurosciences	Neurosciences & Neurology	perceptual learning; synaptic plasticity; sensory enrichment; visual grating	SPATIAL-FREQUENCY; ORIENTATION; CONNECTIONS; NEURONS; RAT; FEEDBACK; ACUITY; MEMORY		n			irrelevant		databases	1
Rousche, PJ; Otto, KJ; Reilly, MP; Kipke, DR	Single electrode micro-stimulation of rat auditory cortex: an evaluation of behavioral performance	2003	http://dx.doi.org/10.1016/S0378-5955(03)00081-9	Univ Illinois, Dept Bioengn, Chicago, IL 60607 USA; Univ Michigan, Dept Biomed Engn, Ann Arbor, MI 48109 USA; Arizona State Univ, Dept Bioengn, Tempe, AZ 85287 USA; Arizona State Univ, Dept Psychol, Tempe, AZ 85287 USA	Audiology & Speech-Language Pathology; Neurosciences; Otorhinolaryngology	Audiology & Speech-Language Pathology; Neurosciences & Neurology; Otorhinolaryngology	auditory cortex; micro-stimulation; neuroprosthetics; neuroscience; sensory perception	INTRACORTICAL MICROSTIMULATION; ALBINO-RAT		n			irrelevant		databases	1
Otterbring, T; Rolschau, K; Furreboe, EF; Nyhus, EK	Crossmodal correspondences between typefaces and food preferences drive congruent choices but not among young consumers	2022	http://dx.doi.org/10.1016/j.foodqual.2021.104376	[Otterbring, Tobias; Furreboe, Elise F.; Nyhus, Ellen K.] Univ Agder, Dept Management, N-4630 Kristiansand, Norway; [Otterbring, Tobias] Inst Retail Econ, Regeringsgatan 60, S-10329 Stockholm, Sweden; [Rolschau, Kristian] Aarhus Univ, Dept Management MAPP, DK-8210 Aarhus V, Denmark	Food Science & Technology	Food Science & Technology	Crossmodal correspondences; Sensory integration; Typeface; Food preferences; Consumer choice; Age differences	SWEET TASTE; PROCESSING FLUENCY; PERCEPTION; SHAPE; AGE; EXPECTATIONS; SENSITIVITY; DISCRIMINATION; JUDGMENTS; BIOLOGY		n			human		databases	1
Alvarez, M; Zainos, A; Romo, R	Decoding stimulus features in primate somatosensory cortex during perceptual categorization	2015	http://dx.doi.org/10.1073/pnas.1504723112	[Alvarez, Manuel; Zainos, Antonio; Romo, Ranulfo] Univ Nacl Autonoma Mexico, Inst Fisiol Celular Neurociencias, Mexico City 04510, DF, Mexico; [Romo, Ranulfo] El Colegio Nacl, Mexico City 06020, DF, Mexico	Multidisciplinary Sciences	Science & Technology - Other Topics	vibrotactile stimulus; psychometric functions; neurometric functions	SUBJECTIVE SENSORY EXPERIENCE; PSYCHOPHYSICAL MEASUREMENTS; FREQUENCY DISCRIMINATION; VISUAL CATEGORIZATION; VIBROTACTILE STIMULI; WHISKER VIBRATION; CORTICAL AREAS; AWAKE MONKEYS; NEURAL CODES; NEURONS		y	y	n	bisection		databases	1
Rodrigues, JF; de Souza, VR; Amorim, ID; Lima, RR; Freitas, MQ; Esnerino, EA; Cruz, AG; Pinheiro, ACM	Preference Sorting as a tool for Dulce de Leches' drivers of liking determination	2021	http://dx.doi.org/10.1111/joss.12634	[Rodrigues, Jessica Ferreira] Fed Inst Minas Gerais, DCA IFMG, Dept Agr Sci, Bambui, MG, Brazil; [de Souza, Vanessa Rios; Marques Pinheiro, Ana Carla] Univ Fed Lavras, Dept Food Sci, DCA UFLA, Lavras, MG, Brazil; [Amorim, Isabel de Sousa; Lima, Renato Ribeiro] Univ Fed Lavras, DEX UFLA, Dept Exact Sci, Lavras, MG, Brazil; [Freitas, Monica Queiroz; Esnerino, Erick Almeida] Fed Univ Fluminense, MTA…	Food Science & Technology	Food Science & Technology		SENSORY CHARACTERIZATION; CONSUMERS PERCEPTIONS; DISTATIS; INSIGHTS; TASK; PRODUCTS; QUALITY; EXPERTS; FOOD		n			human		databases	1
Geng, B; Yoshida, K; Jensen, W	Impacts of selected stimulation patterns on the perception threshold in electrocutaneous stimulation	2011	http://dx.doi.org/10.1186/1743-0003-8-9	[Geng, Bo; Yoshida, Ken; Jensen, Winnie] Aalborg Univ, Ctr Sensory Motor Interact, Dept Hlth Sci & Technol, Aalborg, Denmark; [Yoshida, Ken] Indiana Univ Purdue Univ, Dept Biomed Engn, Indianapolis, IN 46202 USA	Engineering, Biomedical; Neurosciences; Rehabilitation	Engineering; Neurosciences & Neurology; Rehabilitation		SENSORY-FEEDBACK-SYSTEM; ELECTRICAL-STIMULATION; SKIN; COMMUNICATION; AFFERENTS; DISCRIMINATION; PULSE		y	n		human		databases	1
Saitta, V; Rebora, M; Piersanti, S; Salerno, G	Visual and chemical cues in the host plant selection of the melon ladybird Chnootriba elaterii (Coleoptera: Coccinellidae)	2024	http://dx.doi.org/10.1007/s11829-023-10018-5	[Saitta, Valerio; Salerno, Gianandrea] Univ Perugia, Dipartimento Sci Agrarie Alimentari & Ambientali, Perugia, Italy; [Rebora, Manuela; Piersanti, Silvana] Univ Perugia, Dipartimento Chim Biol & Biotecnol, Perugia, Italy	Ecology; Entomology	Environmental Sciences & Ecology; Entomology	Epilachninae; Behaviour; Cucurbitaceae; Sensory cues; Dummy plants; Colour	HARMONIA-AXYRIDIS COLEOPTERA; COLORADO POTATO BEETLE; OLFACTORY CUES; SEPTEMPUNCTATA COLEOPTERA; NEUROPTERA CHRYSOPIDAE; SPECTRAL SENSITIVITY; STICKY TRAPS; RESPONSES; BEHAVIOR; STIMULI		y	n		no axis		databases	1	y
Buckingham, JN; Wong, BBM; Rosenthal, GG	Shoaling decisions in female swordtails: how do fish gauge group size?	2007	http://dx.doi.org/10.1163/156853907782418196	Univ Louisville, Dept Biol, Louisville, KY 40292 USA	Behavioral Sciences; Zoology	Behavioral Sciences; Zoology	shoaling; swordtails; group choice; Weber's law	POECILIA-RETICULATA; XIPHOPHORUS-HELLERI; SOCIAL-ORGANIZATION; FUNDULUS-DIAPHANUS; SQUIRREL-MONKEYS; ASSESSMENT TIME; GROUP CHOICE; WEBERS LAW; BEHAVIOR; NUMBER		y	y	y		available	review	1
Kerr, CE; Shaw, JR; Wasserman, RH; Chen, VW; Kanojia, A; Bayer, T; Kelley, JM	Tactile acuity in experienced Tai Chi practitioners: evidence for use dependent plasticity as an effect of sensory-attentional training	2008	http://dx.doi.org/10.1007/s00221-008-1409-6	[Kerr, Catherine E.; Shaw, Jessica R.; Chen, Vanessa W.; Kanojia, Alok; Bayer, Thomas] Harvard Univ, Sch Med, Harvard Osher Res Ctr, Boston, MA 02215 USA; [Wasserman, Rachel H.] Penn State Univ, Dept Psychol, State Coll, PA USA; [Kelley, John M.] Endicott Coll, Beverly, MA USA	Neurosciences	Neurosciences & Neurology	touch; tactile acuity; Tai Chi; attention; aging	POSTURAL STABILIZATION; SPATIAL ACUITY; REPRESENTATION; DECLINE; CORTEX; PERFORMANCE; CONFORMANCE; ORIENTATION; BLIND; TOUCH		n			human		databases	1	y
KrÃ¼ger, Y; Hanke, W; Miersch, L; Dehnhardt, G	Detection and direction discrimination of single vortex rings by harbour seals (Phoca vitulina)	2018	http://dx.doi.org/10.1242/jeb.170753	[Krueger, Yvonne; Hanke, Wolf; Miersch, Lars; Dehnhardt, Guido] Univ Rostock, Inst Biosci Sensory & Cognit Ecol, Albert Einstein Str 3, D-18059 Rostock, Germany	Biology; Zoology	Life Sciences & Biomedicine - Other Topics; Zoology	Vibrissae; Hydrodynamic sensory system; Marine mammal; Pinnipeds; Sensory biology	MYSTACIAL VIBRISSAE; HYDRODYNAMIC TRAILS; CHUB MACKEREL; FLOW-FIELDS; FISH; WAKE; SIZE; LION; LOCOMOTION; CORTEX		n			detection		databases	1
Wang, C; Zhu, RL; Zhong, J; Shi, HJ; Liu, C; Liu, HY; Tan, BH; Xiang, LJ; Xiang, RZ; Ye, XR; Sun, M	Smellscape Characteristics of an Urban Park in Summer: A Case Study in Beijing, China	2024	http://dx.doi.org/10.3390/su16010163	[Wang, Chen; Zhu, Ruolin; Zhong, Jian; Shi, Huajin; Liu, Chang; Liu, Huiyu; Tan, Bohao; Xiang, Lijuan; Xiang, Ruizi; Ye, Xinru; Sun, Ming] Beijing Forestry Univ, State Key Lab Efficient Prod Forest Resources, Natl Engn Res Ctr Floriculture,Beijing Key Lab Orn, Sch Landscape Architecture,Minist Educ,Key Lab Gen, Beijing 100083, Peoples R China	Green & Sustainable Science & Technology; Environmental Sciences; Environmental Studies	Science & Technology - Other Topics; Environmental Sciences & Ecology	smellscape; smellmap; multi-sensory; visiting satisfaction; urban park	GREEN SPACE; SOUNDSCAPE		n			irrelevant		databases	1	y
Tonacci, A; Scalzini, G; DÃ­az-Guerrero, P; Sanmartin, C; Taglieri, I; Ferroni, G; Flamini, G; Odello, L; Billeci, L; Venturi, F	Chemosensory analysis of emotional wines: Merging of explicit and implicit methods to measure emotions aroused by red wines	2024	http://dx.doi.org/10.1016/j.foodres.2024.114611	[Tonacci, Alessandro; Billeci, Lucia] Natl Res Council Italy IFC CNR, Inst Clin Physiol, Pisa, Italy; [Scalzini, Giulia; Diaz-Guerrero, Pierina; Sanmartin, Chiara; Taglieri, Isabella; Ferroni, Giuseppe; Venturi, Francesca] Univ Pisa, Dept Agr Food & Environm, Pisa, Italy; [Sanmartin, Chiara; Taglieri, Isabella; Flamini, Guido; Venturi, Francesca] Univ Pisa, Interdept Res Ctr Nutraceut & Food Hlth…	Food Science & Technology	Food Science & Technology	Red Wine; Sensory analysis; Emotions; Emotion lexicon; Synesthetic metaphors; Quality perception; Chemosensory analysis; E -senses; Wearables Sensors; Volatile Aroma Compounds	NERVOUS-SYSTEM RESPONSES; SYMPATHETIC ACTIVITY; CONSUMERS; QUALITY; ODORS; FOOD; PLEASANTNESS; PERCEPTION; ALCOHOL; SMELL		n			human		databases	1	y
Stevenson, RA; Kim, S; James, TW	An additive-factors design to disambiguate neuronal and areal convergence: measuring multisensory interactions between audio, visual, and haptic sensory streams using fMRI	2009	http://dx.doi.org/10.1007/s00221-009-1783-8	[Stevenson, Ryan A.; James, Thomas W.] Indiana Univ, Dept Psychol & Brain Sci, Bloomington, IN 47405 USA; [Stevenson, Ryan A.; Kim, Sunah; James, Thomas W.] Indiana Univ, Program Neurosci, Bloomington, IN 47405 USA; [Kim, Sunah; James, Thomas W.] Indiana Univ, Cognit Sci Program, Bloomington, IN 47405 USA	Neurosciences	Neurosciences & Neurology	Integration; Vision; Superadditivity; Perception; Neuroimaging; Auditory; Audio-visual; Speech recognition; Object recognition; Superior temporal sulcus	SUPERIOR TEMPORAL SULCUS; ANTERIOR CINGULATE CORTEX; REACTION-TIME; AUDIOVISUAL INTEGRATION; OBJECT RECOGNITION; CROSSMODAL BINDING; MENTAL PROCESSES; FUNCTIONAL MRI; BRAIN; FACE		n			human		databases	1
Renoult, JP; Kelber, A; Schaefer, HM	Colour spaces in ecology and evolutionary biology	2017	http://dx.doi.org/10.1111/brv.12230	[Renoult, Julien P.] Univ Paris 1 Pantheon Sorbonne, CNRS, Inst Arts Creat Theories & Aesthet, 47 R Bergers, F-75015 Paris, France; [Kelber, Almut] Lund Univ, Dept Biol, Lund Vis Grp, Helgonavagen 3, S-22362 Lund, Sweden; [Schaefer, H. Martin] Univ Freiburg, Fac Biol, Dept Evolutionary Biol & Anim Ecol, Hauptstr 1, D-79104 Freiburg, Germany	Biology	Life Sciences & Biomedicine - Other Topics	sensory ecology; visual communication; psychophysics; vision; signal; discrimination; conspicuousness; colour diversity; model selection	AVIAN PLUMAGE COLOR; SEXUAL SELECTION; SPECTRAL SENSITIVITIES; FLOWER COLORS; FLORAL COLOR; COMPONENT ANALYSIS; NATURAL-SELECTION; BOMBUS-TERRESTRIS; PLANT-COMMUNITIES; SENSORY ECOLOGY		y	n		theoretical		databases	1
Dinnella, C; Recchia, A; Tuorila, H; Monteleone, E	Individual astringency responsiveness affects the acceptance of phenol-rich foods	2011	http://dx.doi.org/10.1016/j.appet.2011.02.017	[Dinnella, Caterina; Recchia, Annamaria; Monteleone, Erminio] Univ Florence, Dept Agr Biotechnol, I-51144 Florence, Italy; [Tuorila, Hely] Univ Helsinki, Dept Food & Environm Sci, FIN-00014 Helsinki, Finland	Behavioral Sciences; Nutrition & Dietetics	Behavioral Sciences; Nutrition & Dietetics	Sensory evaluation; Salivary characteristics; Food preference; Food familiarity; Food choice	BITTER-TASTE; ANTIOXIDANT CAPACITY; ORAL SENSATION; SWEET; SENSITIVITY; QUALITY; POLYPHENOLS; PREFERENCE; RESPONSES; CONSUMER		n			irrelevant		databases	1
Chekhchoukh, A; Glade, N	Influence of Sparkle and Saccades on Tongue Electro-Stimulation-Based Vision Substitution of 2D Vectors	2012	http://dx.doi.org/10.1007/s10441-012-9148-2	[Chekhchoukh, Abdessalem; Glade, Nicolas] Univ Grenoble, CNRS FRE 3405, AGIM Lab, Lab AGeing Imaging & Modeling,Domaine Merci, F-38700 La Tronche, France	Mathematical & Computational Biology	Mathematical & Computational Biology	Sensory substitution; Tongue display unit; Vision; Eye micro-saccades; Sparkle	CROSS-MODAL PLASTICITY; 2-POINT DISCRIMINATION; CONGENITALLY BLIND; POSTURAL CONTROL; STIMULUS ARRAY; BIOFEEDBACK; PERCEPTION		n			irrelevant		databases	1
Fenko, A; Schifferstein, HNJ; Huang, TC; Hekkert, P	What makes products fresh: The smell or the colour?	2009	http://dx.doi.org/10.1016/j.foodqual.2009.02.007	[Fenko, Anna; Schifferstein, Hendrik N. J.; Huang, Tse-Chia; Hekkert, Paul] Delft Univ Technol, Dept Ind Design, NL-2628 CE Delft, Netherlands	Food Science & Technology	Food Science & Technology	Product experience; Sensory dominance; Freshness; Colour; Smell	CONSUMER RESPONSE; VISUAL CAPTURE; FOOD CHOICE; CUES; INTENSITY; BEVERAGES; DESIGN; ATTRIBUTES; PERCEPTION; CONFLICT		n			human		databases	1
Yang, CF; Xu, ZR; Zhong, YY; Wang, TZ	Influence of biased feedback on performance in a Vernier discrimination task	2023	http://dx.doi.org/10.3389/fpsyg.2022.987042	[Yang, Chenfan; Xu, Ziran; Zhong, Yaoyao] Guangdong Business & Technol Univ, Zhaoqing, Peoples R China; [Wang, Tianze] Guangxi Normal Univ, Fac Educ, Guilin, Peoples R China; [Wang, Tianze] Guangxi Coll & Univ Key Lab Cognit Neurosci & Appl, Guilin, Peoples R China	Psychology, Multidisciplinary	Psychology	biased feedback; Vernier discrimination tasks; reversed feedback; sensory evidence; prior belief	PHYSIOLOGICAL FEEDBACK; KNOWLEDGE; INCENTIVES; RESPONSES; BEHAVIOR; WORK		y	n		human		databases	1	y
Ludvig E.A.; Balci F.; Longpre K.M.	Timescale dependence in a conditional temporal discrimination procedure	2008	https://www.scopus.com/inward/record.uri?eid=2-s2.0-39449115981&doi=10.1016%2fj.beproc.2007.10.002&partnerID=40&md5=e7a690ca17387693bdc198929693e537	[Ludvig, Elliot A.] Univ Alberta, Dept Comp Sci, Edmonton, AB T6G 2E8, Canada; [Balci, Fuat; Longpre, Kristy M.] Rutgers State Univ, New Brunswick, NJ 08903 USA	Psychology, Biological; Behavioral Sciences; Zoology	Psychology; Behavioral Sciences; Zoology	timing; choice; discrimination; scalar timing; bisection procedure; lever press; rats	SCALAR-EXPECTANCY-THEORY; FILLED TIME INTERVALS; LEARNING-TO-TIME; WEBERS LAW; THEORY SET; BISECTION TASK; PIGEONS; PERCEPTION; CHOICE; CLOCK	Acoustic Stimulation; Animals; Association Learning; Conditioning, Operant; Decision Making; Discrimination Learning; Generalization (Psychology); Male; Rats; Rats, Sprague-Dawley; Set (Psychology); Time Perception; Animalia; Rattus; auditory cue; behavioral response; hypothesis testing; rodent; time dependent behavior; timescale; animal experiment; article; auditory stimulation; click; condition…	y	n		bisection		databases	2	y
Qiu, L; Chen, QJ; Gao, T	The Effects of Urban Natural Environments on Preference and Self-Reported Psychological Restoration of the Elderly	2021	http://dx.doi.org/10.3390/ijerph18020509	[Qiu, Ling; Chen, Qujing; Gao, Tian] Northwest A&F Univ, Coll Landscape Architecture & Arts, Dept Landscape Architecture, Yangling 712100, Shaanxi, Peoples R China	Environmental Sciences; Public, Environmental & Occupational Health	Environmental Sciences & Ecology; Public, Environmental & Occupational Health	urban natural environments; perceived restorativeness; perceived sensory dimensions (PSDs); landscape design	GREEN SPACES; REPRESENTATION VALIDITY; PHYSICAL-ACTIVITY; TREE COVER; BLUE SPACE; LANDSCAPE; BIODIVERSITY; EXPOSURE; VISITORS; IMPACTS		n			human		databases	1
Koethe S.; Reinartz L.; Heard T.A.; Garcia J.E.; Dyer A.G.; Lunau K.	Comparative psychophysics of Western honey bee (Apis mellifera) and stingless bee (Tetragonula carbonaria) colour purity and intensity perception	2022	https://www.scopus.com/inward/record.uri?eid=2-s2.0-85140357604&doi=10.1007%2fs00359-022-01581-y&partnerID=40&md5=38cd80dc9e58f664ff4437178dadc648	[Koethe, Sebastian; Reinartz, Lara; Lunau, Klaus] Heinrich Heine Univ Dusseldorf, Inst Sensory Ecol, D-40225 Dusseldorf, Germany; [Heard, Tim A.] Sugarbag Bees, West End, Qld, Australia; [Garcia, Jair E.; Dyer, Adrian G.] RMIT Univ, Sch Media & Commun, Bldg 5-2-36,City Campus,GPO Box 2476, Melbourne, Vic 3001, Australia; [Dyer, Adrian G.] Monash Univ, Dept Physiol, Melbourne, Vic 3800, Australia;…	Behavioral Sciences; Neurosciences; Physiology; Zoology	Behavioral Sciences; Neurosciences & Neurology; Physiology; Zoology	Stingless bees; Colour vision; Spectral purity; Colour intensity; Colour preference	POLLINATOR-MEDIATED SELECTION; FLOWER CONSTANCY; FORAGING BUMBLEBEES; CROP POLLINATION; VISUAL-ATTENTION; NATIVE BEES; DISCRIMINATION; PREFERENCES; VISION; EVOLUTION	Animals; Australia; Bees; Color Perception; Color Vision; Flowers; Pollination; animal; Australia; bee; color vision; flower; pollination	y	y	y		available	databases	2
Maddox, RK; Sen, K; Billimoria, CP	Auditory Forebrain Neurons Track Temporal Features of Time-Warped Natural Stimuli	2014	http://dx.doi.org/10.1007/s10162-013-0418-8	[Maddox, Ross K.] Univ Washington, Inst Learning & Brain Sci, Seattle, WA 98195 USA; [Maddox, Ross K.; Sen, Kamal; Billimoria, Cyrus P.] Boston Univ, Hearing Res Ctr, Boston, MA 02215 USA; [Maddox, Ross K.; Sen, Kamal; Billimoria, Cyrus P.] Boston Univ, Dept Biomed Engn, Ctr Biodynam, Boston, MA 02215 USA	Neurosciences; Otorhinolaryngology	Neurosciences & Neurology; Otorhinolaryngology	sensory systems; audition; perceptual invariance; time-warping; zebra finch; neurophysiology	COMPLEX SOUNDS; NERVE FIBERS; CORTEX; RECOGNITION; FREQUENCY; SPEECH; DISCRIMINATION; REPRESENTATION; INTENSITY; RESPONSES		n			not choice		databases	1
Ambrus, GG; Paulus, W; Antal, A	Cutaneous perception thresholds of electrical stimulation methods: Comparison of tDCS and tRNS	2010	http://dx.doi.org/10.1016/j.clinph.2010.04.020	[Ambrus, Geza Gergely; Paulus, Walter; Antal, Andrea] Univ Gottingen, Dept Clin Neurophysiol, D-37075 Gottingen, Germany	Clinical Neurology; Neurosciences	Neurosciences & Neurology	tDCS; tRNS; Sham stimulation; Sensory perception; Motor cortex	TRANSCRANIAL DC STIMULATION; MOTOR CORTEX; DOUBLE-BLIND; EXCITABILITY; FACILITATION; MODULATION; CONSENSUS; PAIN		n			irrelevant		databases	1
Frank, SA	Measurement invariance explains the universal law of generalization for psychological perception	2018	http://dx.doi.org/10.1073/pnas.1809787115	[Frank, Steven A.] Univ Calif Irvine, Dept Ecol & Evolutionary Biol, Irvine, CA 92697 USA	Multidisciplinary Sciences	Science & Technology - Other Topics	scaling patterns; categorization; sensory information; animal behavior; probability theory			y	n		theoretical		databases	1
Sharma, D; Ng, KKW; Birznieks, I; Vickery, RM	Auditory clicks elicit equivalent temporal frequency perception to tactile pulses: A cross-modal psychophysical study	2022	http://dx.doi.org/10.3389/fnins.2022.1006185	[Sharma, Deepak; Birznieks, Ingvars; Vickery, Richard M. M.] Univ New South Wales UNSW Sydney, Sch Biomed Sci, Sydney, NSW, Australia; [Sharma, Deepak; Birznieks, Ingvars; Vickery, Richard M. M.] Neurosci Res Australia, Sydney, NSW, Australia; [Ng, Kevin K. W.] Linkoping Univ, Ctr Social & Affect Neurosci, Dept Biomed & Clin Sci, Linkoping, Sweden; [Birznieks, Ingvars; Vickery, Richard M. M.] Uni…	Neurosciences	Neurosciences & Neurology	vibrotactile; audio-tactile equivalence; burst-gap code; temporal code; auditory click; frequency perception; cross-modal comparison; pitch perception	ONE SENSORY MODALITY; DECISION-MAKING; TOUCH; INTEGRATION; CODE; DISCRIMINATION; MECHANISMS; FLUTTER; INFORMATION; INTENSITY		y	n		human		databases	1
Poltavski, D; Biberdorf, D	The role of visual perception measures used in sports vision programmes in predicting actual game performance in Division I collegiate hockey players	2015	http://dx.doi.org/10.1080/02640414.2014.951952	[Poltavski, Dmitri] Univ N Dakota, Dept Psychol, Grand Forks, ND 58202 USA; [Biberdorf, David] Valley Vis Clin Ltd, Grand Forks, ND USA	Sport Sciences	Sport Sciences	ice hockey; sports vision; the Nike SPARQ Sensory Training Station; visual perception; sport performance	ACUITY; EXPERT; IMPULSIVITY; SOCCER; ELITE; FIELD		n			human		databases	1
May, KA; Solomon, JA	Connecting psychophysical performance to neuronal response properties I: Discrimination of suprathreshold stimuli	2015	http://dx.doi.org/10.1167/15.6.8	[May, Keith A.; Solomon, Joshua A.] UCL, Ctr Appl Vis Res, London, England	Ophthalmology	Ophthalmology		NATURAL IMAGES; CONTRAST; CORTEX; THRESHOLD; MASKING; VISION; RETINA; CELLS; MODEL; CAT		y	n		not behavioural		databases	1	y
Qi, J; Ye, CQ; Naskar, S; InÃ¡cio, AR; Lee, S	Posteromedial thalamic nucleus activity significantly contributes to perceptual discrimination	2022	http://dx.doi.org/10.1371/journal.pbio.3001896	[Qi, Jia; Ye, Changquan; Naskar, Shovan; Inacio, Ana R.; Lee, Soohyun] NIMH, Unit Funct Neural Circuits, NIH, Bethesda, MD 20892 USA	Biochemistry & Molecular Biology; Biology	Biochemistry & Molecular Biology; Life Sciences & Biomedicine - Other Topics		SOMATIC SENSORY RESPONSES; POSTERIOR GROUP POM; VENTRAL POSTERIOR; TRIGEMINAL COMPLEX; ROSTRAL SECTOR; BARREL CORTEX; BRAIN-STEM; RAT; INFORMATION; PROJECTIONS		y	y	y		figure	databases	1	y
Riera, CE; Vogel, H; Simon, SA; Damak, S; le Coutre, J	Sensory Attributes of Complex Tasting Divalent Salts Are Mediated by TRPM5 and TRPV1 Channels	2009	http://dx.doi.org/10.1523/JNEUROSCI.4694-08.2009	[Riera, Celine E.; Damak, Sami; le Coutre, Johannes] Nestle Res Ctr, CH-1000 Lausanne 26, Switzerland; [Vogel, Horst] Ecole Polytech Fed Lausanne, Inst Sci & Ingn Chim, CH-1015 Lausanne, Switzerland; [Simon, Sidney A.] Duke Univ, Dept Neurobiol, Durham, NC 27710 USA; [Simon, Sidney A.] Duke Univ, Ctr Neuroengn, Durham, NC 27710 USA	Neurosciences	Neurosciences & Neurology	metallic taste; divalent salts; taste preference; TRP channels; T1R3; calcium/voltage imaging	CAPSAICIN RECEPTOR; METALLIC TASTE; ION-CHANNEL; SWEET TASTE; MAMMALIAN SWEET; BITTER; MICE; ABSORPTION; MECHANISMS; SENSATION		n			human		databases	1
Pan, LZ; Vargas, L; Fleming, A; Hu, XG; Zhu, Y; Huang, H	Evoking haptic sensations in the foot through high-density transcutaneous electrical nerve stimulations	2020	http://dx.doi.org/10.1088/1741-2552/ab8e8d	[Pan, Lizhi] Tianjin Univ, Sch Mech Engn, Key Lab Mech Theory & Equipment Design, Minist Educ, Tianjin, Peoples R China; [Vargas, Luis; Fleming, Aaron; Hu, Xiaogang; Huang, He (Helen)] NC State Univ, UNC NC State Joint Dept Biomed Engn, Raleigh, NC 27695 USA; [Vargas, Luis; Fleming, Aaron; Hu, Xiaogang; Huang, He (Helen)] Univ North Carolina Chapel Hill, Chapel Hill, NC 27599 USA; [Zhu, Yong] Nor…	Engineering, Biomedical; Neurosciences	Engineering; Neurosciences & Neurology	haptic sensation; electrical stimulation; transcutaneous nerve stimulation; peripheral nerve; amputee; sensory feedback	LOWER-LIMB AMPUTEES; SOMATOSENSORY FEEDBACK; PROSTHESIS; PAIN; GAIT; EMG; DISCRIMINATION; RECOGNITION; INFORMATION; STRATEGY		n			human		databases	1
Setti, A; Finnigan, S; Sobolewski, R; McLaren, L; Robertson, IH; Reilly, RB; Kenny, RA; Newell, FN	Audiovisual temporal discrimination is less efficient with aging: an event-related potential study	2011	http://dx.doi.org/10.1097/WNR.0b013e328348c731	[Setti, Annalisa; Finnigan, Simon; Sobolewski, Rory; Robertson, Ian H.; Reilly, Richard B.; Kenny, Rose Anne; Newell, Fiona N.] Trinity Coll Dublin, Inst Neurosci, Dublin 2, Ireland; [Setti, Annalisa; McLaren, Laura; Robertson, Ian H.; Newell, Fiona N.] Trinity Coll Dublin, Sch Psychol, Dublin 2, Ireland; [Sobolewski, Rory; Reilly, Richard B.] Trinity Coll Dublin, Trinity Ctr Bioengn, Dublin 2, I…	Neurosciences	Neurosciences & Neurology	aging; audiovisual; cross-sensory; event-related potential; suppression; temporal order; temporal window	MULTISENSORY ENHANCEMENT; AGE; INTEGRATION; ATTENTION; WINDOW; ORDER; ERP; SUPPRESSION; PERCEPTION; TIME		n			human		databases	1
Giacalone, D; Duerlund, M; Boegh-Petersen, J; Bredie, WLP; Frost, MB	Stimulus collative properties and consumers' flavor preferences	2014	http://dx.doi.org/10.1016/j.appet.2014.02.007	[Giacalone, Davide; Duerlund, Mette; Boegh-Petersen, Jannie; Bredie, Wender L. P.; Frost, Michael Born] Univ Copenhagen, Fac Sci, Dept Food Sci, Sensory & Consumer Sci Sect, DK-1958 Frederiksberg C, Denmark	Behavioral Sciences; Nutrition & Dietetics	Behavioral Sciences; Nutrition & Dietetics	Arousal; Complexity; Novelty; Familiarity; Hedonic response; Flavor perception	PERCEIVED FRAGRANCE COMPLEXITY; PRODUCT DESIGN; KNOWLEDGE; NOVELTY; FAMILIARITY; CURIOSITY; DETERMINANTS; ACCEPTANCE; DIMENSIONS; TYPICALITY		n			human		databases	1
Pitas, A; AlbarracÃ­n, AL; Molano-MazÃ³n, M; Maravall, M	Variable Temporal Integration of Stimulus Patterns in the Mouse Barrel Cortex	2017	http://dx.doi.org/10.1093/cercor/bhw006	[Pitas, Anna; Albarracin, Ana Lia; Molano-Mazon, Manuel; Maravall, Miguel] CSIC, Inst Neurociencias Alicante, E-03550 Sant Joan dAlacant, Spain; [Pitas, Anna; Albarracin, Ana Lia; Molano-Mazon, Manuel; Maravall, Miguel] Univ Miguel Hernandez, E-03550 Sant Joan dAlacant, Spain; [Pitas, Anna; Maravall, Miguel] Univ Sussex, Sch Life Sci, Sussex Neurosci, Brighton, E Sussex, England; [Albarracin, Ana…	Neurosciences	Neurosciences & Neurology	cell-attached; in vivo; sensory coding; somatosensory; vibrissae	INFORMATION; NEURONS; DIVERSITY; DISCRIMINATION; PERCEPTION; LOCATION; RATS; FLOW		n			irrelevant		databases	1
Goyret, J; Markwell, PM; Raguso, RA	The effect of decoupling olfactory and visual stimuli on the foraging behavior of Manduca sexta	2007	http://dx.doi.org/10.1242/jeb.02752	Univ S Carolina, Dept Biol Sci, Columbia, SC 29208 USA; Oberlin Coll, Oberlin, OH 44074 USA	Biology; Zoology	Life Sciences & Biomedicine - Other Topics; Zoology	olfactory stimulus; sensory stimulus; temporal pattern; spatial pattern; temporal decoupling; hawkmoth	ODOR; HAWKMOTH; FLIGHT; PREFERENCES; RESPONSES; COMPLEX; FLOWERS; VISION; OUTPUT; SCENT		y	n		no axis		databases	1
Ko, CY; Chang, Y; Kim, SB; Kim, S; Kim, G; Ryu, J; Mun, M	Linear- and Nonlinear-Electromyographic Analysis of Supracutaneous Vibration Stimuli of the Forearm Using Diverse Frequencies and Considering Skin Physiological Properties	2014	http://dx.doi.org/10.1115/1.4025777	[Ko, Chang-Yong; Chang, Yunhee; Kim, Sol-Bi; Kim, Shinki; Kim, Gyoosuk; Ryu, Jeicheong; Mun, Musung] Korea Orthoped & Rehabil Res Ctr, Inchon 403712, South Korea	Biophysics; Engineering, Biomedical	Biophysics; Engineering	sensory feedback or substitution devices; vibration stimulation; root mean square; fractal dimension; surface electromyogram; skin physiological properties	WHOLE-BODY VIBRATION; SENSORY FEEDBACK; FRACTAL DIMENSION; PROSTHETIC HAND; TACTILE DISPLAY; VIBROTACTILE; PERCEPTION; THICKNESS; EMG; DISCRIMINATION		n			human		databases	1
Tan, L; Grace, RC	Discrimination and representation of relative numerosity in a bisection task by pigeons	2010	http://dx.doi.org/10.3758/LB.38.4.408	[Tan, Lavinia] Univ Canterbury, Dept Psychol, Christchurch 1, New Zealand	Psychology, Biological; Behavioral Sciences; Psychology, Experimental; Zoology	Psychology; Behavioral Sciences; Zoology		CHIMPANZEES PAN-TROGLODYTES; SEQUENTIALLY PRESENTED SETS; NUMERICAL REPRESENTATIONS; TEMPORAL BISECTION; RHESUS MACAQUES; MACACA-MULATTA; WEBERS LAW; NUMBER; JUDGMENTS; TIME		n			bisection		databases	1	y
Ari, C; Correia, JP	Role of sensory cues on food searching behavior of a captive Manta birostris (Chondrichtyes, Mobulidae)	2008	http://dx.doi.org/10.1002/zoo.20189	[Ari, Csilla] Semmelweis Univ, Dept Anat Histol & Embryol, H-1094 Budapest, Hungary; [Correia, Joao P.] Flying Sharks, Lisbon, Portugal	Veterinary Sciences; Zoology	Veterinary Sciences; Zoology	visual perception; olfactory stimulus; husbandry; cognitive			y	n		no axis		databases	1
OLCESE, R; USAI, C; MAESTRONE, E; NOBILE, M	THE GENERAL ANESTHETIC PROPOFOL INHIBITS TRANSMEMBRANE CALCIUM CURRENT IN CHICK SENSORY NEURONS	1994		OSPED CIVILE SONDRIO,SERV ANESTESIA & RIANIMAZIONE,I-23100 SONDRIO,ITALY; BAYLOR COLL MED,DEPT MOLEC PHYSIOL & BIOPHYS,HOUSTON,TX 77030; CNR,IST CIBERNET & BIOFIS,I-16146 GENOA,ITALY	Anesthesiology	Anesthesiology		NITROUS-OXIDE ANESTHESIA; CHANNEL CURRENTS; CA2+ CHANNELS; CELLS; DIVERSITY; THIOPENTONE; ISOFLURANE; HALOTHANE; ENFLURANE; INDUCTION		n			not choice		databases	1
Killeen, PR	Finding time	2014	http://dx.doi.org/10.1016/j.beproc.2013.08.003	Arizona State Univ, Dept Psychol, Tempe, AZ 85287 USA	Psychology, Biological; Behavioral Sciences; Zoology	Psychology; Behavioral Sciences; Zoology	Boltzmann; Caesar; Fourier; Minkowski; Newton; Temporal lenses; Spectra; Weber's law	NEURAL MECHANISMS; INTERNAL CLOCK; WEBERS LAW; INTERVAL; PERCEPTION; MODEL; MEMORY; DURATION; DISCRIMINATION; REPRESENTATION		n			review		databases	1	y
Ward, AJW; Axford, S; Krause, J	Mixed-species shoaling in fish: the sensory mechanisms and costs of shoal choice	2002	http://dx.doi.org/10.1007/s00265-002-0505-z	Univ Leeds, Sch Biol, Leeds LS2 9JT, W Yorkshire, England	Behavioral Sciences; Ecology; Zoology	Behavioral Sciences; Environmental Sciences & Ecology; Zoology	mixed-species shoaling; Leuciscus cephalus; Phoxinus phoxinus; river Wharfe	KILLIFISH FUNDULUS-DIAPHANUS; SIBLING ODOR PREFERENCE; PREDATION RISK; EUROPEAN MINNOW; CYPRINID FISH; SIZE; EVOLUTION; BEHAVIOR; ODDITY; FLOCKS		y	y	n	detection		databases	1
VÃ¡zquez, Y; Zainos, A; Alvarez, M; Salinas, E; Romo, R	Neural coding and perceptual detection in the primate somatosensory thalamus	2012	http://dx.doi.org/10.1073/pnas.1212535109	[Vazquez, Yuriria; Zainos, Antonio; Alvarez, Manuel; Romo, Ranulfo] Univ Nacl Autonoma Mexico, Inst Fisiol Celular Neurociencias, Mexico City 04510, DF, Mexico; [Salinas, Emilio] Wake Forest Sch Med, Dept Neurobiol & Anat, Winston Salem, NC 27157 USA; [Romo, Ranulfo] Colegio Nacl, Mexico City 06020, DF, Mexico	Multidisciplinary Sciences	Science & Technology - Other Topics	choice probability; neurometrics; psychophysics	LATERAL GENICULATE-NUCLEUS; SUBJECTIVE SENSORY EXPERIENCE; BINOCULAR-RIVALRY; VISUAL THALAMUS; CORTEX; STIMULATION; SYSTEM; DISCRIMINATION; SYNCHRONY; ATTENTION		y	n		detection		databases	1
Abdolrahmani, M; Lyamzin, DR; Aoki, R; Benucci, A	Attention separates sensory and motor signals in the mouse visual cortex	2021	http://dx.doi.org/10.1016/j.celrep.2021.109377	[Abdolrahmani, Mohammad; Lyamzin, Dmitry R.; Aoki, Ryo; Benucci, Andrea] RIKEN Ctr Brain Sci, Wako, Saitama 3510198, Japan; [Benucci, Andrea] Univ Tokyo, Grad Sch Informat Sci & Technol, Dept Math Informat, 1-1-1 Yayoi, Tokyo 1130032, Japan	Cell Biology	Cell Biology		CORTICAL STATE; TOP-DOWN; LOCOMOTION; MODULATION; DYNAMICS; CIRCUIT; MOTION; INTEGRATION; PERCEPTION; RESPONSES		n			not choice		databases	1
Caves, EM; Green, PA; Zipple, MN; Bharath, D; Peters, S; Johnsen, S; Nowicki, S	Comparison of Categorical Color Perception in Two Estrildid Finches	2021	http://dx.doi.org/10.1086/712379	[Caves, Eleanor M.; Green, Patrick A.] Univ Exeter, Coll Life & Environm Sci, Ctr Ecol & Conservat, Penryn TR10 9FE, Cornwall, England; [Caves, Eleanor M.; Green, Patrick A.; Zipple, Matthew N.; Peters, Susan; Johnsen, Sonke; Nowicki, Stephen] Duke Univ, Dept Biol, Durham, NC 27708 USA; [Bharath, Dhanya] Indian Inst Sci, Bengaluru 560012, Karnataka, India; [Nowicki, Stephen] Duke Univ, Med Sch, D…	Ecology; Evolutionary Biology	Environmental Sciences & Ecology; Evolutionary Biology	zebra finch; Bengalese finch; color signaling; avian vision; carotenoid; sensory ecology	SEXUAL ATTRACTIVENESS; VISUAL PIGMENTS; OIL DROPLETS; ZEBRA FINCH; PHOTORECEPTOR; SELECTION; PATTERNS; ECOLOGY		y	y	n	no axis		databases	1
Poirier, C; Richard, MA; Duy, DT; Veraart, C	Assessment of sensory substitution prosthesis potentialities in minimalist conditions of learning	2006	http://dx.doi.org/10.1002/acp.1186	UCL, Neural Rehabil Engn Lab, B-1200 Brussels, Belgium; Univ Rennes 1, Ethol Ecol Evolut Lab, Rennes, France	Psychology, Experimental	Psychology		ELECTRICAL-STIMULATION; AUDITORY SUBSTITUTION; BLIND; DISCRIMINATION; PERCEPTION; ATTENTION; MODALITY; SYSTEMS; VISION		n			human		databases	1
Ardoin, R; Romero, R; Marx, B; Prinyawiwatkul, W	Exploring New and Modified Rejection-Type Thresholds Using Cricket Snack Crackers	2020	https://www.scopus.com/inward/record.uri?eid=2-s2.0-85092222757&doi=10.3390%2ffoods9101352&partnerID=40&md5=fa42e532417a823ab01ebfb499569930	[Ardoin, Ryan; Romero, Ross; Prinyawiwatkul, Witoon] Louisiana State Univ, Agr Ctr, Sch Nutr & Food Sci, Baton Rouge, LA 70803 USA; [Marx, Brian] Louisiana State Univ, Dept Expt Stat, Baton Rouge, LA 70803 USA	Food Science & Technology	Food Science & Technology	sensory threshold; rejection threshold; no preference; cricket protein; probit regression	CHOICE; MODEL		n			human		databases	2
Hewson, L; Hollowood, T; Chandra, S; Hort, J	Gustatory, Olfactory and Trigeminal Interactions in a Model Carbonated Beverage	2009	http://dx.doi.org/10.1007/s12078-009-9043-7	[Hewson, L.; Hort, J.] Univ Nottingham, Dept Food Sci, Loughborough, Leics, England; [Hollowood, T.] Sensory Dimens, Nottingham, England; [Chandra, S.] Glaxo SmithKline, Coleford, England	Food Science & Technology; Neurosciences	Food Science & Technology; Neurosciences & Neurology	Multimodal Interactions; Carbonation; Glucose; Fructose; Trigeminal System	CITRIC-ACID; SENSORY PROPERTIES; FOOD PERCEPTION; ORGANIC-ACIDS; ORAL PUNGENCY; TASTE; SUCROSE; GLUCOSE; SWEETNESS; FRUCTOSE		n			human		databases	1
Saita, A; Yamamoto, K; Raevskiy, A; Takei, R; Washio, H; Shioiri, S; Sakai, N	Crispness, the Key for the Palatability of Kakinotane: A Sensory Study with Onomatopoeic Words	2021	http://dx.doi.org/10.3390/foods10081724	[Saita, Atsuhiro; Sakai, Nobuyuki] Tohoku Univ, Dept Psychol, Aoba Ku, 27-1 Kawauchi, Sendai, Miyagi 9808577, Japan; [Yamamoto, Kosuke; Shioiri, Satoshi; Sakai, Nobuyuki] Tohoku Univ, Res Inst Elect Commun, Aoba Ku, 2-1-1 Katahira, Sendai, Miyagi 9808577, Japan; [Yamamoto, Kosuke; Sakai, Nobuyuki] Tohoku Univ, Div Estab Frontier Sci Org Adv Studies, Aoba Ku, 2-1-1 Katahira, Sendai, Miyagi 9808577…	Food Science & Technology	Food Science & Technology	crispness; mimetic words; food palatability; temporal dominance of sensations (TDS); temporal drivers of liking (TDL)	PSEUDO-CHEWING SOUND; TEMPORAL DOMINANCE; PERCEIVED CRISPNESS; TEXTURE TERMS; CRUNCHY; SENSATIONS; LANGUAGE; JAPANESE; AGE; DEFORMATION		n			human		databases	1
Zheng, QQ; Zeng, HM; Xiu, XT; Chen, QH	Pull the Emotional Trigger or the Rational String? A Multi-Group Analysis of Organic Food Consumption	2022	http://dx.doi.org/10.3390/foods11101375	[Zheng, Qiuqin; Chen, Qiuhua] Fujian Agr & Forestry Univ, Coll Econ & Management, Fuzhou 350002, Peoples R China; [Zeng, Haimei] Fujian Agr & Forestry Univ, Anxi Coll Tea Sci, Quzhou 362000, Peoples R China; [Xiu, Xintian] Fujian Agr & Forestry Univ, Coll Resource & Environm, Fuzhou 350002, Peoples R China	Food Science & Technology	Food Science & Technology	organic food consumption; positive emotion; sensory appeal; multi-group SEM	PURCHASE INTENTION; DECISION-MAKING; GREEN; PERCEPTIONS; CHOICE; PREFERENCES; BEHAVIOR; CUES; INCENTIVES; INVARIANCE		n			human		databases	1
Novich, SD; Eagleman, DM	Using space and time to encode vibrotactile information: toward an estimate of the skin's achievable throughput	2015	http://dx.doi.org/10.1007/s00221-015-4346-1	[Novich, Scott D.; Eagleman, David M.] Baylor Coll Med, Dept Neurosci, Houston, TX 77030 USA; [Eagleman, David M.] Baylor Coll Med, Dept Psychiat, Houston, TX 77030 USA; [Novich, Scott D.; Eagleman, David M.] Rice Univ, Dept Elect & Comp Engn, Houston, TX 77251 USA	Neurosciences	Neurosciences & Neurology	Skin; Vibrotactile; Sound-to-touch; Sensory substitution; Information transfer	FREQUENCY DISCRIMINATION; VIBRATORY ADAPTATION; IDENTIFICATION; STIMULATION; SOUNDS; SUBSTITUTION; PERCEPTION; DISPLAY; AIDS		y	n		human		databases	1	y
Prescott, J	Chemosensory learning and flavour: Perception, preference and intake	2012	http://dx.doi.org/10.1016/j.physbeh.2012.04.008	TasteMatters Res & Consulting, Sydney, NSW, Australia	Psychology, Biological; Behavioral Sciences	Psychology; Behavioral Sciences	Flavour; Associative learning; Multisensory integration; Hedonic; Intake	CONDITIONED ENHANCEMENT; SENSORY CHARACTERISTICS; TASTE; ODOR; RETRONASAL; INTEGRATION; ORTHONASAL; SWEETNESS; ATTENTION; RESPONSES		n			theoretical		databases	1
Camarillo, L; Luna, R; NÃ¡cher, V; Romo, R	Coding perceptual discrimination in the somatosensory thalamus	2012	http://dx.doi.org/10.1073/pnas.1219636110	[Camarillo, Liliana; Luna, Rogelio; Nacher, Veronica; Romo, Ranulfo] Univ Nacl Autonoma Mexico, Inst Fisiol Celular Neurociencias, Mexico City 04510, DF, Mexico; [Romo, Ranulfo] El Colegio Nacl, Mexico City 06020, DF, Mexico	Multidisciplinary Sciences	Science & Technology - Other Topics	choice probability; neurometrics; psychophysics	NEURAL CODES; BINOCULAR-RIVALRY; DECISION-MAKING; FLUTTER; SENSE; FREQUENCY; RESPONSES; MEMORY		y	y	y		provided	databases	1
CARLYON, RP; BEVERIDGE, HA	EFFECTS OF FORWARD MASKING ON INTENSITY DISCRIMINATION, FREQUENCY DISCRIMINATION, AND THE DETECTION OF TONES IN NOISE	1993	http://dx.doi.org/10.1121/1.405808		Acoustics; Audiology & Speech-Language Pathology	Acoustics; Audiology & Speech-Language Pathology		LOUDNESS ENHANCEMENT; PRIOR STIMULATION; SEVERE DEPARTURE; WEBER LAW; EXCITATION; RESPONSES; RECOVERY; BURSTS; PAIRS		y	n		human		databases	1	y
Field, KE; McVicker, CT; Maruska, KP	Sexually-Relevant Visual and Chemosensory Signals Induce Distinct Behaviors and Neural Activation Patterns in the Social African Cichlid, Astatotilapia burtoni	2018	http://dx.doi.org/10.3389/fnbeh.2018.00267	[Field, Karen E.; McVicker, Christopher T.; Maruska, Karen P.] Louisiana State Univ, Dept Biol Sci, Baton Rouge, LA 70803 USA	Behavioral Sciences; Neurosciences	Behavioral Sciences; Neurosciences & Neurology	behavior; brain; multimodal; olfaction; sensory; social decision-making network; teleost; vision	VOMERONASAL PROJECTION PATHWAY; REPRODUCTIVE-BEHAVIOR; NUCLEUS-ACCUMBENS; GYMNOTIFORM FISH; OLFACTORY-BULB; FOREBRAIN; ORGANIZATION; AGGRESSION; SYSTEM; TELENCEPHALON		y	n		no axis		databases	1
SaldaÃ±a, E; SamÃ¡n, C; SaldaÃ±a, J; Ambrosio, CMS	Non-sensory factors driving the packaging design of ready-to-eat mazamorra morada based on consumer perception	2021	http://dx.doi.org/10.17268/sci.agropecu.2021.046	[Saldana, Erick] Univ Nacl Moquegua, Escuela Profes Ingn Agroind, Prolongac Calle Ancash S-N, Moquegua 18001, Peru; [Saman, Cathia; Saldana, Jhordin] Univ Nacl Trujillo, Dept Ciencias Agroind, Fac Ciencias Agr, Av Juan Pablo II S-N,Ciudad Univ, Trujillo, Peru; [Ambrosio, Carmen M. S.] Univ Privada Norte UPN, Direct Invest & Desarrollo, Trujillo, Peru	Agriculture, Dairy & Animal Science	Agriculture	Conjoint Analysis; Napping; Label and packaging design; Peruvian dessert	CONJOINT-ANALYSIS; FOOD; WILLINGNESS; PREFERENCES; QUALITY; HEALTH; CUES		n			human		databases	1
Kompus, K; Westerhausen, R	Increased MMN amplitude following passive perceptual learning with LTP-like rapid stimulation	2018	http://dx.doi.org/10.1016/j.neulet.2017.12.035	[Kompus, Kristiina; Westerhausen, Rene] Univ Bergen, Dept Biol & Med Psychol, Jonas Lies Vei 91, N-5009 Bergen, Norway; [Kompus, Kristiina] Tallinn Univ, Dept Psychol, Tallinn, Estonia; [Westerhausen, Rene] Univ Oslo, Dept Psychol, Oslo, Norway	Neurosciences	Neurosciences & Neurology	Mismatch negativity; Long-term potentiation; Plasticity; Training; Auditory perception	LONG-TERM POTENTIATION; AUDITORY-SYSTEM PLASTICITY; MISMATCH-NEGATIVITY MMN; FREQUENCY DISCRIMINATION; PHONEME REPRESENTATIONS; BRAIN RESPONSES; NEURAL CHANGES; VISUAL-CORTEX; IMPROVEMENT; MODULATION		n			human		databases	1
Steele-Russell I.; Russell M.I.; Castiglioni J.A.; Reuter J.A.; Van Hof M.W.	Selective attention and Pavlovian conditioning	2006	https://www.scopus.com/inward/record.uri?eid=2-s2.0-33747885667&doi=10.1007%2fs00221-006-0404-z&partnerID=40&md5=0d3e3efbc833de9727f408e63d04a1d5	Texas A&M Univ, Syst Hlth Sci Ctr, Dept Anat & Neurobiol, College Stn, TX 77843 USA; Texas A&M Univ, Syst Hlth Sci Ctr, Sensory Neurosci Lab, College Stn, TX 77843 USA; Texas A&M Univ Syst, Hlth Sci Ctr, Dept Psychiat & Behav Sci, Temple, TX 76508 USA; Scott & White Mem Hosp & Clin, Temple, TX 76508 USA; Texas A&M Univ, Coll Vet Med & Biol Sci, Dept Vet Integrat Biosci, College Stn, TX 77843 USA;…	Neurosciences	Neurosciences & Neurology	nictitating membrane; Pavlovian conditioning; psychophysics; self-indexing stimuli; selective attention	RECEPTIVE-FIELD CHARACTERISTICS; NICTITATING-MEMBRANE RESPONSE; VISUAL AREAS-I; DECORTICATE RABBITS; GANGLION-CELLS; EXPERIMENTAL DEGENERATION; SENSORY MODALITIES; CORTICAL-LESIONS; MEMORY TRACES; DISCRIMINATION	Acoustic Stimulation; Animals; Attention; Conditioning, Classical; Nictitating Membrane; Photic Stimulation; Rabbits; Reaction Time; Sensitivity and Specificity; animal experiment; article; auditory stimulation; conditioned reflex; controlled study; data analysis; forebrain; male; nictitating membrane; nonhuman; perceptive discrimination; priority journal; psychophysics; rabbit; selective attenti…	n			higher processing		databases	2
Lunau, K; Papiorek, S; Eltz, T; Sazima, M	Avoidance of achromatic colours by bees provides a private niche for hummingbirds	2011	http://dx.doi.org/10.1242/jeb.052688	[Lunau, Klaus; Papiorek, Sarah; Eltz, Thomas] Univ Dusseldorf, Dept Biol, Inst Sensory Ecol, D-40225 Dusseldorf, Germany; [Sazima, Marlies] Univ Estadual Campinas, Dept Biol, BR-13083970 Campinas, SP, Brazil	Biology; Zoology	Life Sciences & Biomedicine - Other Topics; Zoology	flower colour; hummingbirds; orchid bees; colour preference; sensory exclusion; private niche	BUMBLEBEES BOMBUS-TERRESTRIS; FREQUENCY-DEPENDENT SELECTION; POLLINATOR ATTRACTION; FLORAL TRAITS; PREFERENCES; FLOWERS; DISCRIMINATION; CONSEQUENCES; EVOLUTION; CONSTRAINTS		y	n		no axis		databases	1
Ennis, DM	Foundations of sensory science and a vision for the future	1998		Inst Percept, Richmond, VA 23236 USA; Univ Illinois, Med Coll Virginia, Chicago, IL 60680 USA	Food Science & Technology	Food Science & Technology		BETA-BINOMIAL DISTRIBUTION; IDEAL POINT MODEL; TOXICOLOGICAL EXPERIMENTS; MULTIDIMENSIONAL STIMULI; DISCRIMINATION METHODS; SIMILARITY; CATEGORIZATION; IDENTIFICATION; PROPORTIONS; MIXTURES		n			theoretical		databases	1
Bancroft, TD; Hockley, WE; Servos, P	Irrelevant sensory stimuli interfere with working memory storage: Evidence from a computational model of prefrontal neurons	2013	http://dx.doi.org/10.3758/s13415-012-0131-9	[Bancroft, Tyler D.; Hockley, William E.; Servos, Philip] Wilfrid Laurier Univ, Dept Psychol, Waterloo, ON N2L 3C5, Canada	Behavioral Sciences; Neurosciences	Behavioral Sciences; Neurosciences & Neurology	Attention; Computational model; Prefrontal cortex; Short-term memory; Working memory; Single-unit physiology	DECISION-MAKING; NEURAL CODES; PERCEPTUAL DISCRIMINATION; FLUTTER; ATTENTION; CAPACITY; CORTEX		n			not behavioural		databases	1	y
Pickering, GJ; Kvas, R	Thermal Tasting and Difference Thresholds for Prototypical Tastes in Wine	2016	http://dx.doi.org/10.1007/s12078-016-9203-5	[Pickering, Gary J.; Kvas, Rachel] Brock Univ, Dept Biol Sci, St Catharines, ON L2S 3A1, Canada; [Pickering, Gary J.] Brock Univ, Dept Psychol, St Catharines, ON L2S 3A1, Canada; [Pickering, Gary J.] Brock Univ, Cool Climate Oenol & Viticulture Inst, St Catharines, ON L2S 3A1, Canada; [Pickering, Gary J.] Charles Sturt Univ, Locked Bag 588, Wagga Wagga, NSW 2678, Australia	Food Science & Technology; Neurosciences	Food Science & Technology; Neurosciences & Neurology	Taste phenotype; Sensory discrimination; Wine perception; Sensory acuity	GENETIC-VARIATION; PROP SENSITIVITY; PERCEPTION; RESPONSIVENESS; BITTER; SWEET		n			human		databases	1
Wichchukit, S; LaFond, S; O'Mahony, M	Unstructured numerical intensity scales: Models, protocols and errors	2021	https://www.scopus.com/inward/record.uri?eid=2-s2.0-85099498656&doi=10.1016%2fj.foodres.2020.110027&partnerID=40&md5=c8fa2588529b13eab0d1486b27999042	[Wichchukit, Sukanya] Kasetsart Univ, Fac Engn Kamphaengsaen, Dept Food Engn, Kamphaeng Saen 73140, Thailand; [O'Mahony, Michael] Davis Sensory Inst, 909 Alvarado Ave 32, Davis, CA 95616 USA; [O'Mahony, Michael] Univ Calif Davis, Dept Food Sci & Technol, Davis, CA 95616 USA; [LaFond, Sean] FlavorSense, 1411 Grove St, Healdsburg, CA USA	Food Science & Technology	Food Science & Technology	Category scales; Line scales; Rank-rating; Serial monadic; Relative model; Absolute model		Cylinders (shapes); Errors; Different heights; Dissimilarity measures; Euclidean distance; Experimental conditions; Measures of performance; Physical measurement; Vertical cylinders; Visual stimulus; Network protocols	n			irrelevant		databases	2
Ennis, JM; Christensen, R	A Thurstonian comparison of the Tetrad and Degree of Difference tests	2015	http://dx.doi.org/10.1016/j.foodqual.2014.05.004	[Ennis, John M.] Inst Percept, Richmond, VA 23235 USA; [Christensen, Rune] Tech Univ Denmark, Dept Appl Math & Comp Sci, Lyngby 2800, Denmark	Food Science & Technology	Food Science & Technology	Difference testing; Discrimination testing; Thurstonian; Tetrad; Degree of Difference	FLAVOR DISCRIMINATION; TRIANGLE TESTS; SAME-DIFFERENT; A-NOT; MEMORY; PERFORMANCE; CONSUMER; POWER		n			irrelevant		databases	1
Killeen, PR; Grondin, S	A Trace Theory of Time Perception	2022	http://dx.doi.org/10.1037/rev0000308	[Killeen, Peter R.] Arizona State Univ, Dept Psychol, 405 Marcus Dr, Prescott, AZ 86303 USA; [Grondin, Simon] Univ Laval, Ecole Psychol, Quebec City, PQ, Canada	Psychology; Psychology, Multidisciplinary	Psychology	temporal precision; temporal accuracy; memory traces; Weber's law; nonscalar timing	SHORT-TERM-MEMORY; DURATION DISCRIMINATION; RECOGNITION MEMORY; TEMPORAL DISCRIMINATION; ORDER ERRORS; WEBERS LAW; SENSORIMOTOR SYNCHRONIZATION; RETROACTIVE INTERFERENCE; QUANTITATIVE DESCRIPTION; SEQUENTIAL DEPENDENCIES		y	n		theoretical		databases	1
Clery, S; Cumming, BG; Nienborg, H	Decision-Related Activity in Macaque V2 for Fine Disparity Discrimination Is Not Compatible with Optimal Linear Readout	2017	http://dx.doi.org/10.1523/JNEUROSCI.2445-16.2017	[Clery, Stephane; Nienborg, Hendrikje] Univ Tubingen, Werner Reichardt Ctr Integrat Neurosci, Otfried Mueller Str 25, D-72076 Tubingen, Germany; [Cumming, Bruce G.] NEI, Lab Sensorimotor Res, NIH, Bethesda, MD 20892 USA	Neurosciences	Neurosciences & Neurology	choice probability; discrimination; disparity; nonhuman primate; readout; V2	CHOICE-RELATED ACTIVITY; PRIMARY VISUAL-CORTEX; STEREOSCOPIC DEPTH-PERCEPTION; MIDDLE TEMPORAL AREA; SENSORY NEURONS; EYE-MOVEMENTS; PSYCHOPHYSICAL SENSITIVITY; INTERNEURONAL CORRELATIONS; RESPONSE VARIABILITY; CORRELATED NOISE		y	n		no axis		databases	1	y
Stolte, M; Bahrami, B; Lavie, N	High perceptual load leads to both reduced gain and broader orientation tuning	2014	http://dx.doi.org/10.1167/14.3.9	[Stolte, Moritz; Bahrami, Bahador; Lavie, Nilli] UCL, Inst Cognit Neurosci, London, England; [Bahrami, Bahador] Aarhus Univ, Inst Anthropol, Interacting Minds Project, Aarhus, Denmark; [Bahrami, Bahador] Aarhus Univ Hosp, Ctr Funct Integrat Neurosci, DK-8000 Aarhus, Denmark	Ophthalmology	Ophthalmology	perceptual load; attention; orientation; tuning; gain	ATTENTIONAL LOAD; CONTRAST SENSITIVITY; SELECTIVE ATTENTION; VISUAL-CORTEX; RESPONSES; DISCRIMINATION; COMPETITION; MODULATION; MECHANISMS; INCREASES		y	n		higher processing		databases	1
Chang, CH; Catchen, J; Moran, RL; Rivera-ColÃ³n, AG; Wang, YC; Fuller, RC	Sequence Analysis and Ontogenetic Expression Patterns of Cone Opsin Genes in the Bluefin Killifish (Lucania goodei)	2021	http://dx.doi.org/10.1093/jhered/esab017	[Chang, Chia-Hao] Tunghai Univ, Biodivers Program, TIGP, 181,Sec 4,Taiwan Blvd, Taichung 407224, Taiwan; [Catchen, Julian; Rivera-Colon, Angel G.] Univ Illinois, Dept Evolut Ecol & Behav, 505 South Goodwin, Urbana, IL 61801 USA; [Fuller, Rebecca C.] Univ Illinois, Dept Evolut Ecol & Behav, 606 East Healey St, Champaign, IL 61820 USA; [Moran, Rachel L.] Univ Minnesota, Dept Ecol Evolut & Behav, 14…	Evolutionary Biology; Genetics & Heredity	Evolutionary Biology; Genetics & Heredity	sensory drive; lighting environment; genome-wide screening; gene expression profiles; genomic organization; maximum wavelength of absorption	COLOR-VISION; LIGHT ENVIRONMENT; VISUAL PIGMENTS; SENSORY DRIVE; EVOLUTION; SYSTEM; DUPLICATIONS; PLASTICITY; CHOICE; RED		n			irrelevant		databases	1
Poinot, P; Arvisenet, G; Ledauphin, J; Gaillard, JL; Prost, C	How can aroma-related cross-modal interactions be analysed? A review of current methodologies	2013	http://dx.doi.org/10.1016/j.foodqual.2012.10.007	[Poinot, Pauline; Ledauphin, Jerome; Gaillard, Jean-Luc] Univ Caen, UR ABTE 4651, IFR ICORE 146, F-14032 Caen, France; [Arvisenet, Gaelle; Prost, Carole] PRESS LUNAM, ONIRIS, UMR GEPEA CNRS 6144, Food Aroma Res Grp, Nantes, France	Food Science & Technology	Food Science & Technology	Cross-modal interaction; Aroma; Volatile compound; Sensory analysis; Instrumental method	RETRONASAL OLFACTORY STIMULI; WHEY-PROTEIN GELS; FLAVOR RELEASE; IN-VIVO; MASS-SPECTROMETRY; TIME-INTENSITY; PECTIN GELS; PTR-MS; PERCEPTION; TASTE		n			human		databases	1
Bartolo, R; Prado, L; Merchant, H	Information Processing in the Primate Basal Ganglia during Sensory-Guided and Internally Driven Rhythmic Tapping	2014	http://dx.doi.org/10.1523/JNEUROSCI.2679-13.2014	[Bartolo, Ramon; Prado, Luis; Merchant, Hugo] Univ Nacl Autonoma Mexico, Inst Neurobiol, Queretaro 76230, Mexico	Neurosciences	Neurosciences & Neurology	interval tuning; rhesus monkey; spikes and LFPs; synchronization-continuation task; timing	LOCAL-FIELD POTENTIALS; SUBTHALAMIC NUCLEUS OSCILLATIONS; BETA-BAND OSCILLATIONS; MONKEY MOTOR CORTEX; PARKINSONS-DISEASE; INTERVAL DISCRIMINATION; NEURAL REPRESENTATION; SENSORIMOTOR CORTEX; TIME PERCEPTION; HAND MOVEMENT		n			irrelevant		databases	1
Ahmadi, BBM; Afarinesh, MR; Jafaripour, L; Sheibani, V	Alteration in social interaction and tactile discrimination of juvenile autistic-like rats following tactile stimulation and whisker deprivation	2023	http://dx.doi.org/10.1002/brb3.2993	[Ahmadi, Bi Bi Marzieh; Afarinesh, Mohammad Reza; Sheibani, Vahid] Kerman Univ Med Sci, Inst Neuropharmacol, Neurosci Res Ctr, Kerman, Iran; [Afarinesh, Mohammad Reza; Sheibani, Vahid] Kerman Univ Med Sci, Inst Neuropharmacol, Cognit Neurosci Res Ctr, Kerman, Iran; [Jafaripour, Leila] Dezful Univ Med Sci, Sch Med, Dept Anat, Dezful, Iran; [Afarinesh, Mohammad Reza] Kerman Univ Med Sci, Inst Neuro…	Behavioral Sciences; Neurosciences	Behavioral Sciences; Neurosciences & Neurology	autism; barrel cortex; tactile stimulation; texture discrimination; three-chamber social interaction; whisker deprivation	VALPROIC ACID EXPOSURE; EXPERIENCE-DEPENDENT PLASTICITY; LONG-TERM POTENTIATION; LAYER-IV; BEHAVIORAL ALTERATIONS; CORTICAL MORPHOLOGY; PRENATAL EXPOSURE; SPRAGUE-DAWLEY; MATERNAL-CARE; ANIMAL-MODEL		y	n		no axis		databases	1	y
Schlichenmeyer, TC; Zellmer, ER; Burton, H; Ray, WZ; Moran, DW	Detection and discrimination of electrical stimuli from an upper limb cuff electrode in M. Mulatta	2022	http://dx.doi.org/10.1088/1741-2552/ac9e76	[Schlichenmeyer, T. C.; Zellmer, E. R.; Burton, H.; Ray, W. Z.; Moran, D. W.] Washington Univ, 1 Brookings Dr, St Louis, MO 63118 USA	Engineering, Biomedical; Neurosciences	Engineering; Neurosciences & Neurology	psychophysics; peripheral nerve; neural prosthetics; somatosensation	MYELINATED NERVE; PULSE DURATION; EXCITABILITY; DEPENDENCE; FEEDBACK		y	y	n	no stimulus		databases	1
Schoppa, NE	One in a thousand: defining the limits of olfactory perception	2013	http://dx.doi.org/10.1038/nn.3551	Univ Colorado, Sch Med, Dept Physiol & Biophys, Aurora, CO USA	Neurosciences	Neurosciences & Neurology		EXTERNAL TUFTED CELLS; SENSORY NEURONS; BULB; INHIBITION; DISCRIMINATION; DROSOPHILA; GLOMERULI; ACCURACY; BEHAVIOR; SPEED		n			detection		databases	1
Gardner, RM	Misconceptions about classical psychophysics and the measurement of response bias	1997	http://dx.doi.org/10.2466/pms.1997.84.2.587		Psychology, Experimental	Psychology		PSYCHOMETRIC FUNCTIONS; BODY-SIZE; PERCEPTION		n			irrelevant		databases	1
Rossi-Pool, R; Salinas, E; Zainos, A; Alvarez, M; Vergara, J; Parga, N; Romo, R	Emergence of an abstract categorical code enabling the discrimination of temporally structured tactile stimuli	2016	http://dx.doi.org/10.1073/pnas.1618196113	[Rossi-Pool, Roman; Zainos, Antonio; Alvarez, Manuel; Vergara, Jose; Romo, Ranulfo] Univ Nacl Autonoma Mexico, Inst Fisiol Celular Neurociencias, Mexico City 04510, DF, Mexico; [Salinas, Emilio] Wake Forest Sch Med, Dept Neurobiol & Anat, Winston Salem, NC 27157 USA; [Parga, Nestor] Univ Autonoma Madrid, Dept Fis Teor, E-28049 Madrid, Spain; [Romo, Ranulfo] Colegio Nacl, Mexico City 06020, DF, Me…	Multidisciplinary Sciences	Science & Technology - Other Topics	behaving monkeys; somatosensory cortex; dorsal premotor cortex; pattern discrimination; categorical code	PREMOTOR CORTEX; NEURAL CODES; PSYCHOPHYSICAL MEASUREMENTS; PERCEPTUAL DETECTION; NEURONAL-ACTIVITY; WORKING-MEMORY; FLUTTER; MOTOR; INFORMATION; FREQUENCY		n			human		databases	1
Soares, EKB; Silva, R; da Silva, WP; Kuriya, SP; MaÃ§aira, PM; Oliveira, FLC; da Silva, MAAP; Pimentel, TC; Freitas, MQ; Cruz, AG; Esmerino, EA	An intra-cultural investigation in Brazil using Coalho cheese and preferred attribute elicitation	2020	http://dx.doi.org/10.1111/joss.12543	[Soares, Eveline K. B.; Silva, Ramon; da Silva, Wanessa P.; Freitas, Monica Q.; Esmerino, Erick A.] Univ Fed Fluminense, Fac Med Vet, BR-24230340 Niteroi, RJ, Brazil; [Kuriya, Shigeno P.; Cruz, Adriano G.] Inst Fed Educ Ciencia & Tecnol Rio de Janeiro IFR, Dept Alimentos, Rio De Janeiro, Brazil; [Macaira, Paula M.; Cyrino Oliveira, Fernando L.] Pontificia Univ Catolica Rio de Janeiro, Dept Engn I…	Food Science & Technology	Food Science & Technology		CONSUMER PERCEPTION; FAMILIARITY; FOOD; STABILITY; LIKING		n			human		databases	1
Minces, VH; Alexander, AS; Datlow, M; Alfonso, SI; Chiba, AA	The role of visual cortex acetylcholine in learning to discriminate temporally modulated visual stimuli	2013	http://dx.doi.org/10.3389/fnbeh.2013.00016	[Minces, V. H.; Alexander, A. S.; Datlow, M.; Alfonso, S. I.; Chiba, A. A.] Univ Calif San Diego, Temporal Dynam Learning Ctr, San Diego, CA 92103 USA; [Minces, V. H.; Alexander, A. S.; Datlow, M.; Chiba, A. A.] Univ Calif San Diego, Dept Cognit Sci, San Diego, CA 92103 USA; [Alfonso, S. I.; Chiba, A. A.] Univ Calif San Diego, Program Neurosci, San Diego, CA 92103 USA	Behavioral Sciences; Neurosciences	Behavioral Sciences; Neurosciences & Neurology	acetylcholine; timing and time perception; plasticity and learning; visual cortex; 192 IgG-saporin	BASAL FOREBRAIN; CHOLINERGIC PROJECTIONS; SENSORY SUPPRESSION; CORTICAL PLASTICITY; NUCLEUS BASALIS; IGG-SAPORIN; INPUTS; ACTIVATION; LESIONS; IMPAIRMENTS		n			bisection		databases	1
HernÃ¡ndez, A; NÃ¡cher, V; Luna, R; Zainos, A; Lemus, L; Alvarez, M; VÃ¡zquez, Y; Camarillo, L; Romo, R	Decoding a Perceptual Decision Process across Cortex	2010	https://www.scopus.com/inward/record.uri?eid=2-s2.0-77952340877&doi=10.1016%2fj.neuron.2010.03.031&partnerID=40&md5=6e1de11678620934131678f3c0bf9e46	[Hernandez, Adrian; Nacher, Veronica; Luna, Rogelio; Zainos, Antonio; Lemus, Luis; Alvarez, Manuel; Vazquez, Yuriria; Camarillo, Liliana; Romo, Ranulfo] Univ Nacl Autonoma Mexico, Inst Fisiol Celular Neurociencias, Mexico City 04510, DF, Mexico	Neurosciences	Neurosciences & Neurology	Sysneuro	SECONDARY SOMATOSENSORY CORTEX; SUBJECTIVE SENSORY EXPERIENCE; PARAMETRIC WORKING-MEMORY; VENTRAL PREMOTOR CORTEX; PRIMATE MOTOR CORTEX; FREE ARM MOVEMENTS; PREFRONTAL CORTEX; NEURAL CODES; PSYCHOPHYSICAL MEASUREMENTS; CORTICOSPINAL PROJECTIONS	Animals; Brain Mapping; Cerebral Cortex; Choice Behavior; Discrimination Learning; Electrophysiology; Macaca mulatta; Nerve Net; Neurons; Neuropsychological Tests; Physical Stimulation; Psychomotor Performance; Vibration; animal behavior; animal cell; animal experiment; article; brain cortex; brain region; controlled study; decision making; frontal lobe; monkey; nonhuman; priority journal; sensor…	n			higher processing		databases	2
Criado, C; MuÃ±oz-GonzÃ¡lez, C; FernÃ¡ndez-RuÃ­z, V; Arroyo, T; Cabellos, JM; Palacios, A; Pozo-BayÃ³n, MA	PROP taste status has limited impact on wine flavour perception and acceptability by consumers	2024	http://dx.doi.org/10.1016/j.foodqual.2024.105150	[Criado, Celia; Munoz-Gonzalez, Carolina; Pozo-Bayon, Maria Angeles] CSIC UAM, Inst Invest Ciencias Alimentac CIAL, Madrid, Spain; [Fernandez-Ruiz, Virginia] Univ Complutense Madrid, Dept Nutr & Ciencia Alimentos, Madrid, Spain; [Arroyo, Teresa; Cabellos, Juan Mariano] Inst Madrileno Invest & Desarrollo Rural Agr & Ali, Dept Agroalimentac, Madrid, Spain; [Palacios, Antonio] Univ la Rioja, Dept Ag…	Food Science & Technology	Food Science & Technology	Wine; Consumers' flavour perception; Liking; Individual differences; PROP taste status; Age-gender groups	INDIVIDUAL-DIFFERENCES; ASTRINGENCY; BITTERNESS; SENSITIVITY; MAGNITUDE; AROMA; PHENYLTHIOCARBAMIDE; PREFERENCES; INTENSITY; QUALITY		n			human		databases	1	y
Romo, R; HernÃ¡ndez, A; Zainos, A; Salinas, E	Correlated neuronal discharges that increase coding efficiency during perceptual discrimination	2003	http://dx.doi.org/10.1016/S0896-6273(03)00287-3	Univ Nacl Autonoma Mexico, Inst Fisiol Celular, Mexico City 04510, DF, Mexico; Wake Forest Univ, Bowman Gray Sch Med, Dept Neurobiol & Anat, Winston Salem, NC 27157 USA	Neurosciences	Neurosciences & Neurology		2ND SOMATOSENSORY CORTEX; DECISION-MAKING; PSYCHOPHYSICAL MEASUREMENTS; PREFRONTAL CORTEX; CORTICAL AREAS; MONKEYS; SENSE; SII; PERFORMANCE; FREQUENCY		y	y	y		unavailable	databases	1
De Luca, R; Botelho, D	Olfactory priming on consumer categorization, recall, and choice	2020	http://dx.doi.org/10.1002/mar.21342	[De Luca, Ramona; Botelho, Delane] FGV EAESP Sao Paulo Sch Business Adm, Mkt Dept, Rua Itapeva, BR-01332000 Sao Paulo, SP, Brazil	Business; Psychology, Applied	Business & Economics; Psychology	affective priming; categorization; consumer choice; memory; scent; semantic priming; sensory marketing	(IN)CONGRUENT AMBIENT SCENTS; VISUAL CUES; MEMORY; ODORS; PERCEPTION; SMELL; COGNITION; IMPACT; RECOGNITION; PREFERENCES		n			human		databases	1
Gatto, E; Bruzzone, M; Lucon-Xiccato, T	Innate visual discrimination abilities of zebrafish larvae	2021	http://dx.doi.org/10.1016/j.beproc.2021.104534	[Gatto, Elia] Univ Padua, Dept Gen Psychol, Padua, Italy; [Bruzzone, Matteo] Univ Padua, Padua Neurosci Ctr PNC, Padua, Italy; [Lucon-Xiccato, Tyrone] Univ Ferrara, Dept Life Sci & Biotechnol, Ferrara, Italy	Psychology, Biological; Behavioral Sciences; Zoology	Psychology; Behavioral Sciences; Zoology	Behaviour; Danio rerio; Innate preference; Perception; Visual discrimination; Zebrafish larvae	COLOR PREFERENCE; ENVIRONMENTAL ENRICHMENT; SHAPE-DISCRIMINATION; AVOIDANCE RESPONSES; SYSTEM DEVELOPMENT; BEHAVIOR; GUPPIES; STIMULI; CHOICE; RECOGNITION		y	n		<4 df		databases	1
Pappu, UL; Leszczyc, PTLP; Pappu, R; Ashkanasy, NM	Motivational differences in need for smell	2023	http://dx.doi.org/10.1108/EJM-07-2020-0503	[Pappu, Usha L.; Leszczyc, Peter T. L. Popkowski; Pappu, Ravi; Ashkanasy, Neal M.] Univ Queensland, UQ Business Sch, Brisbane, Australia	Business	Business & Economics	Olfaction; Odor; Smell; Scent; Odor perception; Need for smell; Sensory marketing; Hedonism; Utilitarianism; Individual differences	AMBIENT SCENT; INDIVIDUAL-DIFFERENCES; MODERATING ROLE; SEX-DIFFERENCES; OLFACTORY CUES; STORE; ODOR; EMOTIONS; BEHAVIOR; IMPACT		n			human		databases	1	y
Svoke, JT; Snyder, RJ; Elgart, JB	Preliminary evidence for color stimuli discrimination in the Asian small-clawed otter (Aonyx cinerea)	2014	http://dx.doi.org/10.3758/s13420-014-0136-z	[Svoke, Joseph T.; Snyder, Rebecca J.; Elgart, Jenny Brink] Zoo Atlanta, Atlanta, GA 30315 USA; [Svoke, Joseph T.] Georgia State Univ, Atlanta, GA 30303 USA	Psychology, Biological; Behavioral Sciences; Psychology, Experimental; Zoology	Psychology; Behavioral Sciences; Zoology	Color Discrimination; Operant Conditioning; Perception; Lutrinae	DOLPHIN TURSIOPS-TRUNCATUS; SPECTRAL SENSITIVITY; VISUAL PIGMENTS; CLAWLESS OTTER; POLAR BEAR; VISION; MAMMALS; PERCEPTION; ACUITY; CAT		y	y	n	no axis		databases	1
Thiele, A; Chen, X; Sanayei, M; Chicharro, D; Distler, C; Panzeri, S	Perceptual Learning of Fine Contrast Discrimination Under Non-roving, Roving-Without-Flanker, and Roving-with-Flanker Conditions and its Relation to Neuronal Activity in Macaque V1	2024	http://dx.doi.org/10.1007/s41465-024-00298-x	[Thiele, Alexander] Newcastle Univ, Biosci Inst Neurosci, Framlington Pl, Newcastle Upon Tyne NE2 4HH, England; [Chen, Xing] Univ Pittsburgh, Vis & Rehabil Inst, Sch Med, Pittsburgh, PA 15239 USA; [Sanayei, Mehdi] Inst Res Fundamental Sci IPM, Sch Cognit Sci, Tehran, Iran; [Chicharro, Daniel] City Univ London, Dept Comp Sci, Northampton Sq, London EC1V 0HB, England; [Distler, Claudia] Ruhr Univ B…	Neurosciences	Neurosciences & Neurology	Contrast discrimination; Striate cortex; Perceptual learning; Stimulus roving; Population coding	POPULATION CODES; INFORMATION; MECHANISMS; ATTENTION; SUPPRESSION; EXPERIENCE; REVEAL; SEE; TOP		y	y	y		figure	databases	1	y
Neumann, E; KÃ¼pfer, L; Zeilhofer, HU	The ?2/?3GABAA receptor modulator TPA023B alleviates not only the sensory but also the tonic affective component of chronic pain in mice	2021	http://dx.doi.org/10.1097/j.pain.0000000000002030	[Neumann, Elena; Kupfer, Laura; Zeilhofer, Hanns Ulrich] Univ Zurich, Inst Pharmacol & Toxicol, Winterthurerstr 190, CH-8057 Zurich, Switzerland; [Zeilhofer, Hanns Ulrich] Swiss Fed Inst Technol, Inst Pharmaceut Sci, Zurich, Switzerland; [Zeilhofer, Hanns Ulrich] Univ Zurich, Drug Discovery Network Zurich DDNZ, Zurich, Switzerland; [Zeilhofer, Hanns Ulrich] Swiss Fed Inst Technol, Zurich, Switzer…	Anesthesiology; Clinical Neurology; Neurosciences	Anesthesiology; Neurosciences & Neurology	Analgesia; Neuropathic pain; Inflammatory pain; GABA; Benzodiazepine; Subtype-selective; Disinhibition; Conditioned place preference; Paclitaxel; Chronic constriction injury; Mouse grimace scale	NEGATIVE REINFORCEMENT; GABAERGIC INHIBITION; DORSAL-HORN; GABA(A); ANTIHYPERALGESIA; PHARMACOLOGY; ENHANCEMENT; MECHANISMS; SUBSTRATE; DIAZEPAM		y	n		not choice		databases	1	y
Fares, H; Seminara, L; Chible, H; Dosen, S; Valle, M	Multi-Channel Electrotactile Stimulation System for Touch Substitution: A Case Study	2018		[Fares, Hoda; Seminara, Lucia; Valle, Maurizio] Univ Genoa, Cosm Lab, DITEN, Genoa, Italy; [Dosen, Strahinja] Aalborg Univ, Ctr Sensory Motor Interact, Aalborg, Denmark; [Fares, Hoda; Chible, Hussein] Lebanese Univ, MECRL Lab, EDST, Beirut, Lebanon	Engineering, Electrical & Electronic; Telecommunications	Engineering; Telecommunications	Electrotactile stimulation; frequency coding; stimulation electrodes; restoration of sense of touch; somatosensory feedback; tactile perception	FEEDBACK		n			irrelevant		databases	1
Shimada, E; Kanetaka, H; Hihara, H; Kanno, A; Kawashima, R; Nakasato, N; Igarashi, K	Somatosensory evoked magnetic fields caused by mechanical stimulation of the periodontal ligaments	2022	http://dx.doi.org/10.1016/j.heliyon.2022.e09464	[Shimada, Eriya; Igarashi, Kaoru] Tohoku Univ, Grad Sch Dent, Div Craniofacial Anomalies, Sendai, Miyagi, Japan; [Kanetaka, Hiroyasu] Tohoku Univ, Ctr Innovat Dent, Grad Sch Dent, Sendai, Miyagi, Japan; [Hihara, Hiroki] Tohoku Univ, Grad Sch Dent, Div Adv Prosthet Dent, Sendai, Miyagi, Japan; [Kanno, Akitake; Nakasato, Nobukazu] Tohoku Univ, Dept Epileptol, Sch Med, Sendai, Miyagi, Japan; [Kanno,…	Multidisciplinary Sciences	Science & Technology - Other Topics	Contralateral hemisphere; Magnetoencephalography; Mechanical stimulation; Periodontal ligament; Primary somatosensory cortex; Somatosensory evoked magnetic field	DENTAL STIMULATION; AREA 3B; CORTEX; REPRESENTATION; MOTOR; ACTIVATION; NEURONS; TONGUE; TEETH; FACE		n			irrelevant		databases	1
Jalal, L; Puddu, R; Martini, M; Popescu, V; Murroni, M	A QoE Model for Mulsemedia TV in a Smart Home Environment	2023	http://dx.doi.org/10.1109/TBC.2022.3217676	[Jalal, Lana; Puddu, Roberto; Murroni, Maurizio] Univ Cagliari, Dept Elect & Elect Engn, DIEE UdR, CNIT, I-090125 Cagliari, Italy; [Martini, Maria] Kingston Univ London, Fac Sci Engn & Comp, Kingston Upon Thames KT1 2EE, England; [Popescu, Vlad] Transilvania Univ Brasov, Dept Elect & Comp, Brasov 500036, Romania	Engineering, Electrical & Electronic; Telecommunications	Engineering; Telecommunications	Quality of experience; Media; TV; Sensor systems; Interactive systems; Smart homes; Rendering (computer graphics); Quality of experience; sensory effects; multi sensorial media; particle swarm optimization; smart home	USER QUALITY; EXPERIENCE; SYNCHRONIZATION		n			human		databases	1
Holzl, R; Moltner, A; Neidig, CW; Erasmus, LP	Somatovisceral interactions in visceral perception: Abdominal masking of colonic stimuli	1998	http://dx.doi.org/10.1007/BF02688667	Univ Mannheim, D-68131 Mannheim, Germany	Psychology, Biological; Neurosciences	Psychology; Neurosciences & Neurology	interoception; gastrointestinal; somatovisceral interaction; masking; psychophysical methods; awareness	DISTENSION; PAIN; SENSATIONS; AWARENESS; BRAIN		n			higher processing		databases	1
Skinner, M; Lim, M; Tarrega, A; Ford, R; Linforth, R; Thomas, A; Hort, J	Investigating the oronasal contributions to metallic perception	2017	http://dx.doi.org/10.1111/ijfs.13417	[Skinner, M.; Lim, M.; Tarrega, A.; Ford, R.; Linforth, R.; Hort, J.] Univ Nottingham, Sensory Sci Ctr, Sch Biosci, Sutton Bonington Campus, Loughborough LE12 5RD, Leics, England; [Thomas, A.] Unilever R&D, Wirral CH62 4ZD, Merseyside, England	Food Science & Technology	Food Science & Technology	Divalent salts; metallic; orthonasal; retronasal; taste; trigeminal	SUBTHRESHOLD TASTE; DIVALENT SALTS; IRON; SMELL; STIMULATION; INTEGRATION; ATTRIBUTES; SWEETENERS; OLFACTION; SULFATE		n			irrelevant		databases	1
Muller, HM	Indications for feature detection with the lateral line organ in fish	1996	http://dx.doi.org/10.1016/0300-9629(95)02140-X	UNIV BIELEFELD,FAK BIOL,LEHRSUTHL NEUROPHYSIOL,D-33501 BIELEFELD,GERMANY	Biochemistry & Molecular Biology; Physiology; Zoology	Biochemistry & Molecular Biology; Physiology; Zoology	catfish; Ancistrus spp; lateral line; torus semicircularis; midbrain; mechanoreception; hydrodynamic sensory systems; feature detection	ANTARCTIC FISH; THORNBACK RAY; UNITS; TROUT; OBJECTS; SYSTEM		y	n		not behavioural		databases	1
Diekhof, EK; Biedermann, F; Ruebsamen, R; Gruber, O	Top-down and bottom-up modulation of brain structures involved in auditory discrimination	2009	http://dx.doi.org/10.1016/j.brainres.2009.08.040	[Diekhof, Esther K.; Gruber, Oliver] Univ Gottingen, Dept Psychiat & Psychotherapy, Syst Neurosci Unit, D-37075 Gottingen, Germany; [Biedermann, Franziska; Ruebsamen, Rudolf] Univ Leipzig, Fac Biosci Pharm & Psychol, Inst Biol, Leipzig, Germany	Neurosciences	Neurosciences & Neurology	Auditory frequency discrimination; Deviancy processing; Frontoparietal network; Perceptual decision making; Subliminal processing; fMRI	EVENT-RELATED FMRI; ANTERIOR CINGULATE; PREFRONTAL CORTEX; VISUAL AWARENESS; ERP; ATTENTION; SCHIZOPHRENIA; ENVIRONMENT; DEVIANCE; STIMULI		n			higher processing		databases	1
Zipple, MN; Caves, EM; Green, PA; Peters, S; Johnsen, S; Nowicki, S	Categorical colour perception occurs in both signalling and non-signalling colour ranges in a songbird	2019	http://dx.doi.org/10.1098/rspb.2019.0524	[Zipple, Matthew N.; Caves, Eleanor M.; Green, Patrick A.; Peters, Susan; Johnsen, Sonke; Nowicki, Stephen] Duke Univ, Biol Dept, Durham, NC 27708 USA	Biology; Ecology; Evolutionary Biology	Life Sciences & Biomedicine - Other Topics; Environmental Sciences & Ecology; Evolutionary Biology	colour perception; discrimination; vision; zebra finch; sexual selection; signalling	RIGHT VISUAL-FIELD; SPECTRAL SENSITIVITIES; VISION; DISCRIMINATION; PHOTORECEPTOR; HYPOTHESIS; EVOLUTION; INFANTS		y	y	n	no axis		databases	1
Vergara, J; Rivera, N; Rossi-Pool, R; Romo, R	A Neural Parametric Code for Storing Information of More than One Sensory Modality in Working Memory	2016	http://dx.doi.org/10.1016/j.neuron.2015.11.026	[Vergara, Jose; Rivera, Natsuko; Rossi-Pool, Roman; Romo, Ranulfo] Univ Nacl Autonoma Mexico, Inst Fisiol Celular Neurociencias, Mexico City 04510, DF, Mexico; [Romo, Ranulfo] Colegio Nacl, Mexico City 06020, DF, Mexico	Neurosciences	Neurosciences & Neurology		VENTRAL PREMOTOR CORTEX; PREFRONTAL CORTEX; PERCEPTUAL DECISION; DISCRIMINATION; SUPPLEMENTARY; CORTICES; STIMULI; NEURONS; MONKEY; CELLS		n			irrelevant		databases	1
MacLaren, RD; Daniska, D	Female preferences for dorsal fin and body size in Xiphophorus helleri:: further investigation of the LPA bias in Poeciliid fishes	2008	http://dx.doi.org/10.1163/156853908784089289	[MacLaren, R. David; Daniska, David] Kent State Univ, Dept Biol Sci, New Philadelphia, OH 44663 USA	Behavioral Sciences; Zoology	Behavioral Sciences; Zoology	sexual selection; female preference; Xiphophorus helleri; sensory bias	SEXUAL SELECTION; MATE CHOICE; PREEXISTING BIAS; PYGMY SWORDTAIL; SAILFIN MOLLIES; EVOLUTION; LATIPINNA; PATTERNS; MALES		y	n		<4 df		databases	1	y
Verdier, A; Bathellier, B; Bagur, S	Protocol for implementing medial forebrain bundle stimulation as a reward for perceptual tasks in mice	2023	https://www.scopus.com/inward/record.uri?eid=2-s2.0-85175246899&doi=10.1016%2fj.xpro.2023.102669&partnerID=40&md5=47fbc90995ea018776c9f275ce425694	S. Bagur; Institut de l'Audition, Institut Pasteur, UniversitÃ© de Paris, INSERM, Paris, France; email: sophie.bagur@pasteur.fr	Biochemical Research Methods	Biochemistry & Molecular Biology	Behavior; Model Organisms; Neuroscience	AREA	Animals; Medial Forebrain Bundle; Mice; Reward; animal experiment; article; calibration; controlled study; electrode implantation; male; medial forebrain bundle; mouse; neuroscience; nonhuman; reward; animal; physiology	y	n		method		databases	2	y
FugÃ¨re, V; O'Mara, MT; Page, RA	Perceptual bias does not explain preference for prey call adornment in the frog-eating bat	2015	http://dx.doi.org/10.1007/s00265-015-1949-2	[Fugere, Vincent] McGill Univ, Dept Biol, Montreal, PQ H3A 1B1, Canada; [Fugere, Vincent; Teague O'Mara, M.; Page, Rachel A.] Smithsonian Trop Res Inst, Balboa Ancon 03092, Panama; [Teague O'Mara, M.] Max Planck Inst Ornithol, Dept Migrat & Immunoecol, Radolfzell am Bodensee, Germany; [Teague O'Mara, M.] Univ Konstanz, Dept Biol & Zukunftskolleg, Constance, Germany	Behavioral Sciences; Ecology; Zoology	Behavioral Sciences; Environmental Sciences & Ecology; Zoology	Eavesdropping; Perceptual bias; Receiver bias; Prey detection; Predator-prey interaction; Fringe-lipped bat; Tungara frog	FEMALE MATE CHOICE; TRACHOPS-CIRRHOSUS; SEXUAL SELECTION; LOCALIZATION PERFORMANCE; LEARNING-STRATEGIES; FORAGING BEHAVIOR; SENSORY ECOLOGY; GLEANING BATS; EVOLUTION; CUES		y	n		no axis		databases	1
Stronks, HC; Parker, DJ; Stacey, A; Barnes, N	Psychophysical Evaluation of a Tactile Display Based on Coin Motors	2018	http://dx.doi.org/10.1111/aor.13134	[Stronks, H. Christiaan; Parker, Daniel J.; Stacey, Ashley; Barnes, Nick] Data61 CSIRO, Dept Comp Vis, Canberra, ACT, Australia; [Stronks, H. Christiaan] Leiden Univ, Med Ctr, Dept Otorhinolaryngol, J2-56,Albinusdreef 2, NL-2333 ZA Leiden, Netherlands; [Stronks, H. Christiaan] Australian Natl Univ, Dept Neurosci, Canberra, ACT, Australia; [Barnes, Nick] Australian Natl Univ, Res Sch Engn, Canberr…	Engineering, Biomedical; Transplantation	Engineering; Transplantation	Sensory substitution; -Psychophysics; -Touch; -Tactile acuity; -Just-noticeable difference; -Vibration	VIBROTACTILE SPATIAL ACUITY; INTENSITY DISCRIMINATION; PERFORMANCE; PERCEPTION; ORIENTATION; EXPERIENCE		n			human		databases	1
Kosilo, M; Martinovic, J; Haenschel, C	Luminance Contrast Drives Interactions between Perception and Working Memory	2022	http://dx.doi.org/10.1162/jocn_a_01852	[Kosilo, Maciej; Haenschel, Corinna] City Univ London, London, England; [Kosilo, Maciej] Univ Lisbon, Lisbon, Portugal; [Martinovic, Jasna] Univ Edinburgh, Edinburgh, Midlothian, Scotland	Neurosciences; Psychology, Experimental	Neurosciences & Neurology; Psychology		CONTRALATERAL DELAY ACTIVITY; LATERAL GENICULATE-NUCLEUS; VISUAL-EVOKED-POTENTIALS; EVENT-RELATED POTENTIALS; TOP-DOWN FACILITATION; MAGNOCELLULAR CONTRIBUTIONS; SHAPE-DISCRIMINATION; CONFIDENCE-INTERVALS; SPATIAL ATTENTION; COLOR-VISION		n			higher processing		databases	1
BONNEL, AM; MILLER, J	ATTENTIONAL EFFECTS ON CONCURRENT PSYCHOPHYSICAL DISCRIMINATIONS - INVESTIGATIONS OF A SAMPLE-SIZE MODEL	1994	http://dx.doi.org/10.3758/BF03211664	UCSD,DEPT PSYCHOL,LA JOLLA,CA 92093	Psychology; Psychology, Experimental	Psychology		MINDS EYES MOVEMENT; VISUAL-SEARCH; INHIBITORY COMPONENT; IDENTIFICATION; SENSITIVITY; PERCEPTION; EFFICIENCY; LUMINANCE; LATENCY; SYSTEM		n			higher processing		databases	1
Freeman, RPJ; Booth, DA	Users of 'diet' drinks who think that sweetness is calories	2010	http://dx.doi.org/10.1016/j.appet.2010.04.003	[Booth, David A.] Univ Birmingham, Sch Psychol, Coll Life & Environm Sci, Birmingham B15 2TT, W Midlands, England; [Freeman, Richard P. J.] Univ London, Inst Educ, Doctoral Sch, London WC1N 1AZ, England	Behavioral Sciences; Nutrition & Dietetics	Behavioral Sciences; Nutrition & Dietetics	Personal cognition; Discrimination from norm; Conceptual-sensory interaction; Diet drinks; Sugar drinks; Low-calorie sweetener; Attitudes to calories			n			human		databases	1
Sergent, C; Wyart, V; Babo-Rebelo, M; Cohen, L; Naccache, L; Tallon-Baudry, C	Cueing Attention after the Stimulus Is Gone Can Retrospectively Trigger Conscious Perception	2013	http://dx.doi.org/10.1016/j.cub.2012.11.047	[Sergent, Claire] Univ Paris 05, CNRS, UMR 8158, Lab Psychol Percept, F-75006 Paris, France; [Sergent, Claire; Cohen, Laurent; Naccache, Lionel] Univ Paris 06, Ctr Rech Inst Cerveau & Moelle Epiniere CRICM, UMRS 975, F-75013 Paris, France; [Sergent, Claire; Cohen, Laurent; Naccache, Lionel] INSERM, U975, F-75013 Paris, France; [Sergent, Claire; Cohen, Laurent; Naccache, Lionel] CNRS, UMR 7225, F-…	Biochemistry & Molecular Biology; Biology; Cell Biology	Biochemistry & Molecular Biology; Life Sciences & Biomedicine - Other Topics; Cell Biology		SHORT-TERM-MEMORY; VISUAL-ATTENTION; WORKING-MEMORY; ICONIC MEMORY; AWARENESS; CONTRAST; REPRESENTATIONS; NEUROSCIENCE; BLINDSIGHT; HYPOTHESIS		n			higher processing		databases	1
Labbe, D; Pineau, N; Martin, N	Food expected naturalness: Impact of visual, tactile and auditory packaging material properties and role of perceptual interactions	2013	http://dx.doi.org/10.1016/j.foodqual.2012.06.009	[Labbe, D.; Pineau, N.; Martin, N.] Nestle Res Ctr, Dept Food Consumer Interact, CH-1000 Lausanne 26, Switzerland	Food Science & Technology	Food Science & Technology	Packaging materials; Vision; Tactile; Auditory; Perceptual interactions; Naturalness	PRODUCT; TASTE		n			human		databases	1
Mancini, F; Dolgevica, K; Steckelmacher, J; Haggard, P; Friston, K; Iannetti, GD	Perceptual learning to discriminate the intensity and spatial location of nociceptive stimuli	2016	http://dx.doi.org/10.1038/srep39104	[Mancini, Flavia; Dolgevica, Karina; Steckelmacher, James; Iannetti, Giandomenico D.] UCL, Dept Neurosci Physiol & Pharmacol, London, England; [Haggard, Patrick] UCL, Inst Cognit Neurosci, London, England; [Friston, Karl] UCL, Wellcome Trust Ctr Neuroimaging, London, England	Multidisciplinary Sciences	Science & Technology - Other Topics		ONE MENTAL FUNCTION; SOMATOTOPIC ORGANIZATION; PAIN LOCALIZATION; IMPROVEMENT; EFFICIENCY; ATTENTION; NEURONS; SPECIFICITY; MECHANISMS; ACUITY		y	n		human		databases	1
Karitans, V; Ozolinsh, M	Dependence of Perceived Purity of a Chromatic Stimulus on Saturation Adaptation	2012		[Karitans, Varis; Ozolinsh, Maris] Univ Latvia, Inst Solid State Phys, LV-1063 Riga, Latvia; [Karitans, Varis] Univ Latvia, Dept Optometry & Vis Sci, LV-1063 Riga, Latvia	Medicine, General & Internal	General & Internal Medicine	chromatic adaptation; color saturation; color purity; perceptual nonlinearity	COLOR-APPEARANCE; PERIPHERAL RETINA; TIME-COURSE; DISCRIMINATION; LIGHT; FIELD; HUE		n			human		databases	1
Musall, S; von der Behrens, W; Mayrhofer, JM; Weber, B; Helmchen, F; Haiss, F	Tactile frequency discrimination is enhanced by circumventing neocortical adaptation	2014	http://dx.doi.org/10.1038/nn.3821	[Musall, Simon; Helmchen, Fritjof] Univ Zurich, Brain Res Inst, Zurich, Switzerland; [Musall, Simon; von der Behrens, Wolfger; Mayrhofer, Johannes M.; Weber, Bruno; Haiss, Florent] Univ Zurich, Inst Pharmacol & Toxicol, Zurich, Switzerland; [Musall, Simon; Mayrhofer, Johannes M.; Weber, Bruno; Helmchen, Fritjof] Univ Zurich, Neurosci Ctr Zurich, Zurich, Switzerland; [Musall, Simon; von der Behren…	Neurosciences	Neurosciences & Neurology		RAT WHISKER SYSTEM; BARREL CORTEX; VIBROTACTILE; NEURONS; RESPONSES; STIMULI; MICROSTIMULATION; INHIBITION; PERCEPTION; DEPRESSION		y	y	y		available	databases	1
Lelic, D; Morch, CD; Hennings, K; Andersen, OK; Drewes, AM	Differences in perception and brain activation following stimulation by large versus small area cutaneous surface electrodes	2012	http://dx.doi.org/10.1002/j.1532-2149.2011.00063.x	[Lelic, D.; Drewes, A. M.] Aarhus Univ, Aalborg Hosp, Dept Gastroenterol, Mech Sense, Aalborg, Denmark; [Morch, C. D.; Hennings, K.; Andersen, O. K.; Drewes, A. M.] Aalborg Univ, Ctr Sensory Motor Interact SMI, Integrat Neurosci Grp, Aalborg, Denmark	Anesthesiology; Clinical Neurology; Neurosciences	Anesthesiology; Neurosciences & Neurology		SOMATOSENSORY-EVOKED POTENTIALS; PAIN PERCEPTION; CEREBRAL-CORTEX; REPRESENTATION; NOCICEPTION; GENERATORS; MECHANISMS; STIMULUS; FIBERS; SII		n			no stimulus		databases	1
LICKLITER, R	PREMATURE VISUAL-STIMULATION ACCELERATES INTERSENSORY FUNCTIONING IN BOBWHITE QUAIL NEONATES	1990	http://dx.doi.org/10.1002/dev.420230103		Developmental Biology; Psychology	Developmental Biology; Psychology				y	n		no axis		databases	1	y
Tan, ZY; Choo, CM; Lin, YN; Ho, HN; Kitada, R	The Effect of Temperature on Tactile Softness Perception	2022	http://dx.doi.org/10.1109/TOH.2022.3198115	[Tan, Zheng Yee; Choo, Cameron Mavericks] Nanyang Technol Univ, Sch Social Sci, Singapore 639818, Singapore; [Lin, Youneng] Duke NUS Med Sch, Neurosci Behav & Disorders Programme, Singapore 169857, Singapore; [Ho, Hsin-Ni] Kyushu Univ, Fac Design, Minami Ku, 4-9-1 Shiobaru, Fukuoka 8158540, Japan; [Kitada, Ryo] Kobe Univ, Grad Sch Intercultural Studies, Kobe, Hyogo 6578501, Japan	Computer Science, Cybernetics	Computer Science	Temperature measurement; Temperature sensors; Fingers; Skin; Heating systems; Estimation; Force; Compliance; haptics; perception; psychophysics; and softness	SKIN TEMPERATURE; DISCRIMINATION; INTEGRATION; DIMENSIONS; SURFACE		n			human		databases	1
Romo, R; HernÃ¡ndez, A; Zainos, A	Neuronal correlates of a perceptual decision in ventral premotor cortex	2004	https://www.scopus.com/inward/record.uri?eid=2-s2.0-9144238799&doi=10.1016%2fS0896-6273%2803%2900817-1&partnerID=40&md5=ad69d659ff352a3d2e5d64dbfd02d642	R. Romo; Inst. de FisiologÃ­a Celular, Univ. Nac. Auton. de Mex., 04510 MÃ©xico D.F., Mexico; email: rromo@ifc.unam.mx	Neurosciences	Neurosciences & Neurology		PARAMETRIC WORKING-MEMORY; INFERIOR AREA-6; PSYCHOPHYSICAL MEASUREMENTS; CORTICOSPINAL PROJECTIONS; FUNCTIONAL-ORGANIZATION; PREFRONTAL CORTEX; MACAQUE MONKEY; NEURAL CODES; DISCRIMINATION; FLUTTER	animal experiment; article; correlation analysis; Macaca; memory; motor activity; nerve cell; nerve conduction; nonhuman; perception; premotor cortex; priority journal; sensorimotor function; sensory stimulation	y	y	y		unavailable	databases	2
Verzijden, MN; Etman, E; van Heijningen, C; van der Linden, M; ten Cate, C	Song discrimination learning in zebra finches induces highly divergent responses to novel songs	2007	http://dx.doi.org/10.1098/rspb.2006.3728	Leiden Univ, Inst Biol, NL-2300 RA Leiden, Netherlands	Biology; Ecology; Evolutionary Biology	Life Sciences & Biomedicine - Other Topics; Environmental Sciences & Ecology; Evolutionary Biology	signal evolution; peak shift; birdsong; receiver psychology; sensory exploitation; generalization	PEAK-SHIFT; TAENIOPYGIA-GUTTATA; RECEIVER PSYCHOLOGY; AUDITORY INTENSITY; SEXUAL SELECTION; ANIMAL SIGNALS; RECOGNITION; CATEGORIZATION; PERCEPTION; EVOLUTION		y	n		higher processing		databases	1
Xu, H; Liu, P; Dayan, P; Qian, N	Multi-level visual adaptation: Dissociating curvature and facial-expression aftereffects produced by the same adapting stimuli	2012	http://dx.doi.org/10.1016/j.visres.2012.09.003	[Xu, Hong; Liu, Pan] Nanyang Technol Univ, Div Psychol, Singapore, Singapore; [Dayan, Peter] UCL, Gatsby Computat Neurosci Unit, London WC1E 6BT, England; [Qian, Ning] Columbia Univ, Dept Neurosci, New York, NY 10027 USA	Neurosciences; Ophthalmology; Psychology	Neurosciences & Neurology; Ophthalmology; Psychology	Multi-level aftereffects; Hierarchical adaptation; Aftereffect inheritance; Face perception; Curve perception	INFERIOR TEMPORAL NEURONS; FACE PERCEPTION; OBJECT RECOGNITION; NEURAL REPRESENTATIONS; CORTEX; CONTRAST; IDENTITY; MACAQUE; MONKEY; SUBSTRATE		n			irrelevant		databases	1
Arazi, A; Censor, N; Dinstein, I	Neural Variability Quenching Predicts Individual Perceptual Abilities	2017	http://dx.doi.org/10.1523/JNEUROSCI.1671-16.2016	[Arazi, Ayelet; Dinstein, Ilan] Ben Gurion Univ Negev, Dept Brain & Cognit Sci, IL-8410501 Beer Sheva, Israel; [Arazi, Ayelet; Dinstein, Ilan] Ben Gurion Univ Negev, Zlotowski Ctr Neurosci, IL-8410501 Beer Sheva, Israel; [Dinstein, Ilan] Ben Gurion Univ Negev, Dept Psychol, IL-8410501 Beer Sheva, Israel; [Censor, Nitzan] Tel Aviv Univ, Sch Psychol Sci, IL-6997801 Tel Aviv, Israel; [Censor, Nitzan…	Neurosciences	Neurosciences & Neurology	EEG; trial by trial neural variability; variability quenching; visual perception	CORTICAL-NEURONS; DISCRIMINATION; ATTENTION; DYNAMICS; DESYNCHRONIZATION; OSCILLATIONS; STIMULATION; ORIENTATION; MODULATION; INTENSITY		y	n		human		databases	1
DEBOER, G	PLASTICITY IN FOOD PREFERENCE AND DIET-INDUCED DIFFERENTIAL WEIGHTING OF CHEMOSENSORY INFORMATION IN LARVAL MANDUCA-SEXTA	1993	http://dx.doi.org/10.1016/0022-1910(93)90013-H	UNIV KANSAS, DEPT PHYSIOL, LAWRENCE, KS 66045 USA; UNIV KANSAS, DEPT CELL BIOL, LAWRENCE, KS 66045 USA	Entomology; Physiology; Zoology	Entomology; Physiology; Zoology	FOOD PREFERENCE; CHEMOSENSORY ORGANS; SENSORY ABLATIONS; FOOD PLANTS; INDUCTION OF PREFERENCE; INFORMATION PROCESSING			y	n		no axis		databases	1
Roy, S; Nag, TC; Upadhyay, AD; Mathur, R; Jain, S	Repetitive auditory stimulation at a critical prenatal period modulates the postnatal functional development of the auditory as well as visual system in chicks (Gallus domesticus)	2013	http://dx.doi.org/10.1002/dneu.22091	[Roy, Saborni; Mathur, Rashmi; Jain, Suman] All India Inst Med Sci, Dept Physiol, New Delhi, India; [Nag, Tapas C.] All India Inst Med Sci, Dept Anat, New Delhi 110029, India; [Upadhyay, Ashish Datt] All India Inst Med Sci, Dept Biostat, New Delhi, India	Developmental Biology; Neurosciences	Developmental Biology; Neurosciences & Neurology	prenatal critical period; preference; visual Wulst; auditory cortex; synaptogenesis	SPECIES-TYPICAL PERCEPTION; BOBWHITE QUAIL CHICKS; ENVIRONMENTAL ENRICHMENT; MONOCULAR DEPRIVATION; RAT-BRAIN; EXPERIENCE; SYNAPTOPHYSIN; PROJECTIONS; EXPRESSION; PLASTICITY		y	n		irrelevant		databases	1
Koskinen, S; KÃ¤lviÃ¤inen, N; Tuorila, H	Perception of chemosensory stimuli and related responses to flavored yogurts in the young and elderly	2003	http://dx.doi.org/10.1016/S0950-3293(02)00187-8	Univ Helsinki, Dept Food Technol, FIN-00014 Helsinki, Finland	Food Science & Technology	Food Science & Technology	chemosensory performance; elderly; yogurt; menthol	SENSORY PERCEPTION; CHEWING GUM; TASTE; SMELL; SENSITIVITY; INTENSITY; AGE; THRESHOLD; ODOR; PLEASANTNESS		n			human		databases	1
Mobini, S; Platts, RG; Booth, DA	Haptic signals of texture while eating a food. Multisensory cognition as interacting discriminations from norm	2011	http://dx.doi.org/10.1016/j.appet.2010.12.024	[Mobini, Sirous; Platts, Rosemary G.; Booth, David A.] Univ Birmingham, Sch Psychol, Coll Life & Environm Sci, Birmingham B15 2TT, W Midlands, England	Behavioral Sciences; Nutrition & Dietetics	Behavioral Sciences; Nutrition & Dietetics	Normed multiple discrimination; Personal cognition; Auditory texture; Tactile texture; Biscuit fracture perception	PERIODONTAL AFFERENTS; SWEET FOODS; PREFERENCE; MODULATION; JUDGMENTS; CONSUMERS; STANDARD; QUALITY		n			human		databases	1
Houweling, AR; Brecht, M	Behavioural report of single neuron stimulation in somatosensory cortex	2008	http://dx.doi.org/10.1038/nature06447	[Houweling, Arthur R.; Brecht, Michael] Bernstein Ctr Computat Neurosci, D-10115 Berlin, Germany; [Houweling, Arthur R.; Brecht, Michael] Humboldt Univ, D-10115 Berlin, Germany; [Houweling, Arthur R.; Brecht, Michael] Erasmus MC, Dept Neurosci, NL-3000 CA Rotterdam, Netherlands	Multidisciplinary Sciences	Science & Technology - Other Topics		IN-VIVO; CORTICAL MICROSTIMULATION; NEOCORTICAL NEURONS; WHISKER DEFLECTION; RECEPTIVE-FIELDS; PYRAMIDAL CELLS; RAT; REPRESENTATION; DISCRIMINATION; POPULATION		n			no stimulus		databases	1
Kahalani-Hodedany, R; Lev, M; Sagi, D; Polat, U	Generalization in perceptual learning across stimuli and tasks	2024	http://dx.doi.org/10.1038/s41598-024-75710-9	[Kahalani-Hodedany, Ravit; Lev, Maria; Polat, Uri] Bar Ilan Univ, Sch Optometry & Vis Sci, Fac Life Sci, Ramat Gan, Israel; [Sagi, Dov] Weizmann Inst Sci, Dept Brain Sci, Rehovot, Israel	Multidisciplinary Sciences	Science & Technology - Other Topics	Perceptual learning; Texture discrimination; TDT; Backward masking; Contrast detection; Collinear facilitation; Lateral masking	SPECIFICITY; ADAPTATION; FACILITATION; CHANNELS; SLEEP		y	n		human		databases	1	y
Baroncelli, L; Braschi, C; Maffei, L	VISUAL DEPTH PERCEPTION IN NORMAL AND DEPRIVED RATS: EFFECTS OF ENVIRONMENTAL ENRICHMENT	2013	http://dx.doi.org/10.1016/j.neuroscience.2013.01.036	[Baroncelli, L.; Braschi, C.; Maffei, L.] CNR, Inst Neurosci, I-56124 Pisa, Italy; [Braschi, C.] Univ Florence, Dept Psychol, I-50121 Florence, Italy; [Maffei, L.] Scuola Normale Super Pisa, Neurobiol Lab, I-56126 Pisa, Italy	Neurosciences	Neurosciences & Neurology	depth perception; stereopsis; visual cliff; environmental enrichment; amblyopia; monocular deprivation	EXPERIENCE-DEPENDENT PLASTICITY; OCULAR DOMINANCE PLASTICITY; GABAERGIC INHIBITION; BRAIN PLASTICITY; AMBLYOPIA; RECOVERY; DISCRIMINATION; STEREOACUITY; REACTIVATION; DEPRIVATION		y	y	n	<4 df		databases	1
Mortensen, MV; Madsen, S; Gjedde, A	Use of time differences in normal hearing - cortical processing of promontorial stimuli	2005	http://dx.doi.org/10.1016/j.heares.2005.03.007	Aarhus Univ Hosp, PET Ctr, DK-8000 Aarhus, Denmark; Aarhus Univ Hosp, Dept ENT, DK-8000 Aarhus, Denmark; Aarhus Univ, Ctr Funct Integrat Neurosci, Aarhus, Denmark	Audiology & Speech-Language Pathology; Neurosciences; Otorhinolaryngology	Audiology & Speech-Language Pathology; Neurosciences & Neurology; Otorhinolaryngology	PET; duration discrimination; promontory; stimulation; temporal analysis; speech perception; somatosensory cortex	ELECTRICAL-STIMULATION; AUDITORY-CORTEX; SPEECH RECOGNITION; BRAIN ACTIVATION; FRONTAL-CORTEX; ROUND WINDOW; OBJECT; SOUND; PREDICTORS; SUBSTRATE		n			human		databases	1
Jeffery, KJ	Do discrimination tasks discourage multi-dimensional stimulus processing? Evidence from a cross-modal object discrimination in rats	2007	http://dx.doi.org/10.1016/j.bbr.2007.06.017	UCL, Inst Behav Neurosci, Dept Psychol, London WC1H OAP, England	Behavioral Sciences; Neurosciences	Behavioral Sciences; Neurosciences & Neurology	simultaneous discrimination; object processing; cross-modal integration; configural learning; rat	MEMORY; HIPPOCAMPUS; CONTEXT		y	n		no axis		databases	1
Kremers, D; Marulanda, JL; Hausberger, M; Lemasson, A	Behavioural evidence of magnetoreception in dolphins: detection of experimental magnetic fields	2014	http://dx.doi.org/10.1007/s00114-014-1231-x	[Kremers, Dorothee; Marulanda, Juliana Lopez; Hausberger, Martine; Lemasson, Alban] Univ Rennes 1, CNRS, Lab Ethol Anim & Humaine EthoS, UMR 6552,Stn Biol, F-35380 Paimpont, France; [Lemasson, Alban] Inst Univ France, Paris, France	Multidisciplinary Sciences	Science & Technology - Other Topics	Sensory perception; Magnetic sense; Cetaceans	POLARITY; RESPOND; COMPASS		n			detection		databases	1
Ennis, JM	A THURSTONIAN ANALYSIS OF THE TWO-OUT-OF-FIVE TEST	2013	http://dx.doi.org/10.1111/joss.12044	Inst Percept, Richmond, VA 23235 USA	Food Science & Technology	Food Science & Technology		SENSORY DIFFERENCE TESTS; DISCRIMINATION METHODS; TRIANGLE TESTS; MEMORY; TETRAD; MODELS		n			irrelevant		databases	1
Lages, M; Treisman, M	A Criterion Setting Theory of Discrimination Learning that Accounts for Anisotropies and Context Effects	2010	http://dx.doi.org/10.1163/187847510X541117	[Lages, Martin] Univ Glasgow, Dept Psychol, Glasgow G12 8QB, Lanark, Scotland; [Treisman, Michel] Univ Oxford, Dept Expt Psychol, Oxford OX1 3UD, England	Neurosciences; Psychology; Psychology, Experimental	Neurosciences & Neurology; Psychology	Discrimination learning; orientation anisotropy; oblique effect; depth perception; context; criterion setting theory; memory trace	LONG-TERM-MEMORY; SPATIAL-FREQUENCY DISCRIMINATION; EYE-MOVEMENTS; SEQUENTIAL DEPENDENCIES; ORIENTATION JUDGMENTS; STEREOSCOPIC ACUITY; SIGNAL-DETECTION; PERCEPTION; DISPARITY; CONTRAST		n			higher processing		databases	2
Marques, C; Lise, CC; Bonadimann, FS; Mitterer-DaltoÃ©, ML	Flash Profile as an effective method for assessment of odor profile in three different fishes	2019	http://dx.doi.org/10.1007/s13197-019-03872-w	[Marques, Caroline; Lise, Carla Cristina; Bonadimann, Fatima Soares; Mitterer-Daltoe, Marina Leite] Fed Technol Univ Parana, Grad Program Chem & Biochem Technol Proc, Dept Chem, Km 01, BR-85503390 Pato Branco, Parana, Brazil	Food Science & Technology	Food Science & Technology	Pacu; Catfish; Grass carp; Generalized procrustes analysis; Sensory; Consumer	SENSORY EVALUATION; ATTRIBUTES; PERCEPTION; MANAGEMENT; PROTEIN; TASTE; OIL		n			human		databases	1
Mielby, LH; Hopfer, H; Jensen, S; Thybo, AK; Heymann, H	Comparison of descriptive analysis, projective mapping and sorting performed on pictures of fruit and vegetable mixes	2014	http://dx.doi.org/10.1016/j.foodqual.2014.02.006	[Mielby, Line Holler; Jensen, Sidsel] Aarhus Univ, Fac Sci & Technol, Dept Food Sci, DK-5792 Aarslev, Denmark; [Hopfer, Helene; Heymann, Hildegarde] Univ Calif Davis, Dept Viticulture & Enol, Davis, CA 95616 USA; [Thybo, Anette Kistrup] Univ Coll Lillebaelt, DK-5200 Odense V, Denmark	Food Science & Technology	Food Science & Technology	Visual stimulus; Descriptive analysis; Projective mapping; Sorting; DISTATIS; Replicates	PREFERENCES; COLLECTION; PERCEPTION; COMPLEXITY; CLUSTER; ODORS; TASKS; WINES		n			human		databases	1
Demanins, R; Hess, RF	Positional loss in strabismic amblyopia: Interrelationship of alignment threshold, bias, spatial scale and eccentricity	1996	http://dx.doi.org/10.1016/0042-6989(95)00318-5	MCGILL UNIV, DEPT OPHTHALMOL, MONTREAL, PQ H3A 1A1, CANADA	Neurosciences; Ophthalmology; Psychology	Neurosciences & Neurology; Ophthalmology; Psychology	amblyopia; alignment threshold; spatial uncertainty; bias; contrast sensitivity; spatial scale	VERNIER ACUITY; VISUAL-FIELD; WEBER LAW; CONTRAST; SENSITIVITY; VISION; DISCRIMINATION; UNCERTAINTY; ABERRATIONS; DISTORTIONS		y	n		human		databases	1	y
Garcia-Hernandez, NV; Tsagarakis, N; Sarakoglou, I; Caldwell, D	Psychophysical Evaluation of a Low Density and Portable Tactile Device Displaying Small-Scale Surface Features	2010		[Garcia-Hernandez, Nadia Vanessa; Tsagarakis, Nikos; Sarakoglou, Ioannis; Caldwell, Darwin] Italian Inst Technol, Adv Robot Lab, I-16163 Genoa, Italy	Computer Science, Cybernetics; Computer Science, Information Systems; Computer Science, Theory & Methods	Computer Science	evaluation; psychophysics; tactile device			n			human		databases	1
Serrano-FernÃ¡ndez, L; BeirÃ¡n, M; Parga, N	Emergent perceptual biases from state-space geometry in trained spiking recurrent neural networks	2024	http://dx.doi.org/10.1016/j.celrep.2024.114412	[Serrano-Fernandez, Luis; Parga, Nestor] Univ Autonoma Madrid, Dept Fis Teor, Madrid 28049, Spain; [Serrano-Fernandez, Luis; Parga, Nestor] Univ Autonoma Madrid, Ctr Invest Avanzada Fis Fundamental, Madrid 28049, Spain; [Beiran, Manuel] Columbia Univ, Zuckerman Inst, Ctr Theoret Neurosci, New York, NY USA	Cell Biology	Cell Biology		DECISION; MECHANISM; TIME; COMPUTATIONS; CORTEX; MEMORY		y	n		not behavioural		databases	1	y
Clark, RA; Hewson, L; Bealin-Kelly, F; Hort, J	The Interactions of CO2, Ethanol, Hop Acids and Sweetener on Flavour Perception in a Model Beer	2011	http://dx.doi.org/10.1007/s12078-011-9087-3	[Clark, Rebecca Amy; Hewson, Louise; Hort, Joanne] Univ Nottingham, Div Food Sci, Loughborough LE12 5RD, Leics, England	Food Science & Technology; Neurosciences	Food Science & Technology; Neurosciences & Neurology	Beer; Carbonation; Ethanol; Hop acids; Multimodal interactions; Sweetener	ORAL CHEMICAL IRRITATION; VOLATILE COMPOUNDS; SENSORY PROPERTIES; AROMA RELEASE; BITTER TASTE; RESPONSES; ASTRINGENCY; MECHANISMS; INTENSITY; CAPSAICIN		n			human		databases	1
Lin, A; Qin, SS; Casademunt, H; Wu, M; Hung, W; Cain, G; Tan, NZ; Valenzuela, R; Lesanpezeshki, L; Venkatachalam, V; Pehlevan, C; Zhen, M; Samuel, ADT	Functional imaging and quantification of multineuronal olfactory responses in C. elegans	2023	http://dx.doi.org/10.1126/sciadv.ade1249	[Lin, Albert; Casademunt, Helena; Cain, Gregory; Samuel, Aravinthan D. T.] Harvard Univ, Dept Phys, Cambridge, MA 02138 USA; [Lin, Albert; Qin, Shanshan; Casademunt, Helena; Pehlevan, Cengiz; Samuel, Aravinthan D. T.] Harvard Univ, Ctr Brain Sci, Cambridge, MA 02138 USA; [Qin, Shanshan; Pehlevan, Cengiz] Harvard Univ, John A Paulson Sch En gineering & Appl Sci, Cambridge, MA 02138 USA; [Wu, Min; …	Multidisciplinary Sciences	Science & Technology - Other Topics		CAENORHABDITIS-ELEGANS; ASH NEURONS; ODOR DISCRIMINATION; MATRIX COMPLETION; SENSORY NEURONS; NEURAL-NETWORK; CHEMOTAXIS; ADAPTATION; RECEPTORS; BEHAVIOR		y	n		not choice		databases	1	y
GETZ, WM; SMITH, KB	OLFACTORY PERCEPTION IN HONEYBEES - CONCATENATED AND MIXED ODORANT STIMULI, CONCENTRATION, AND EXPOSURE EFFECTS	1991	http://dx.doi.org/10.1007/BF00215869		Behavioral Sciences; Neurosciences; Physiology; Zoology	Behavioral Sciences; Neurosciences & Neurology; Physiology; Zoology	DIFFERENTIAL CONDITIONING; PROBOSCIS EXTENSION REFLEX; LEARNING	APIS-MELLIFERA-CAPENSIS; PROBOSCIS EXTENSION; PERIPLANETA-AMERICANA; KIN RECOGNITION; BEES; DISCRIMINATION; RECEPTORS; MIXTURES; NEURONS; INSECTS		y	n		higher processing		databases	1
Gelbard-Sagiv, H; Magidov, E; Sharon, H; Hendler, T; Nir, Y	Noradrenaline Modulates Visual Perception and Late Visually Evoked Activity	2018	http://dx.doi.org/10.1016/j.cub.2018.05.051	[Gelbard-Sagiv, Hagar; Magidov, Efrat; Nir, Yuval] Tel Aviv Univ, Sackler Sch Med, Dept Physiol & Pharmacol, IL-6997801 Tel Aviv, Israel; [Gelbard-Sagiv, Hagar; Magidov, Efrat; Hendler, Talma; Nir, Yuval] Tel Aviv Univ, Sagol Sch Neurosci, IL-6997801 Tel Aviv, Israel; [Sharon, Haggai; Hendler, Talma] Tel Aviv Sourasky Med Ctr, Wohl Inst Adv Imaging, Sagol Brain Inst, IL-6423906 Tel Aviv, Israel; …	Biochemistry & Molecular Biology; Biology; Cell Biology	Biochemistry & Molecular Biology; Life Sciences & Biomedicine - Other Topics; Cell Biology		NOREPINEPHRINE REUPTAKE INHIBITOR; AREA-17 NEURONAL RESPONSES; AUDITORY-CORTEX NEURONS; SINGLE-CELL RESPONSES; LOCUS-COERULEUS; NORADRENERGIC MODULATION; AGONIST CLONIDINE; BRAIN STATES; ATTENTION; RAT		y	n		human		databases	1
Mu, S; Liu, L; Liu, HN; Shen, QW; Luo, J	Characterization of the relationship between olfactory perception and the release of aroma compounds before and after simulated oral processing	2021	http://dx.doi.org/10.3168/jds.2020-19026	[Mu, Shuo; Shen, Qingwu; Luo, Jie] Hunan Agr Univ, Coll Food Sci & Technol, Changsha 410114, Peoples R China; [Mu, Shuo; Liu, Lu; Luo, Jie] China Agr Univ, Key Lab Funct Dairy, Minist Educ & Beijing Govt, Coll Food Sci & Nutr Engn, Beijing 100083, Peoples R China; [Liu, Hongna] Northwest Univ Nationalities, Coll Life Sci & Engn, Lanzhou 730070, Peoples R China	Agriculture, Dairy & Animal Science; Food Science & Technology	Agriculture; Food Science & Technology	fermented milk; oral processing; volatile aroma; olfactory perception			n			irrelevant		databases	1
Smith, JET; Parker, AJ	Correlated structure of neuronal firing in macaque visual cortex limits information for binocular depth discrimination	2021	http://dx.doi.org/10.1152/jn.00667.2020	[Smith, Jackson E. T.; Parker, Andrew J.] Univ Oxford, Dept Physiol Anat & Genet, Oxford, England	Neurosciences; Physiology	Neurosciences & Neurology; Physiology	behavior; cortex; noise correlation; rhesus; stereo depth	DECISION-RELATED ACTIVITY; SENSORY NEURONS; AREA MT; CHOICE-PROBABILITIES; STIMULUS DEPENDENCE; POPULATION ACTIVITY; NOISE CORRELATIONS; FUNCTIONAL-LINK; TEMPORAL SCALES; NEURAL ACTIVITY		y	n		detection		databases	1
Chacon-Blanco, R; Juarez-Enriquez, E; Olivas, GI; Jimenez, J; Sepulveda, DR	Sucrose detection and discrimination estimated by the analysis of psychometric functions with linear and non-linear models	2022	http://dx.doi.org/10.1080/09637486.2021.1984402	[Chacon-Blanco, Raul] Tecnol Nacl Mexico, Inst Tecnol Chihuahua, Chihuahua, Chihuahua, Mexico; [Juarez-Enriquez, Edmundo; Jimenez, Jorge] Univ Autonoma Chihuahua, Fac Ciencias Quim, Chihuahua, Chihuahua, Mexico; [Olivas, Guadalupe, I; Sepulveda, David R.] Ctr Invest Alimentac & Desarrollo AC, Cuauhtemoc, Chihuahua, Mexico	Food Science & Technology; Nutrition & Dietetics	Food Science & Technology; Nutrition & Dietetics	Detection; discrimination; non-linear model; psychometric function; sensory threshold	SPEARMAN-KARBER; THRESHOLD ESTIMATION; TASTE; PERCEPTION		y	n		human		databases	1
Torres, NL; Castro, S; Silva, S	Visual movement impairs duration discrimination at short intervals	2024	http://dx.doi.org/10.1177/17470218231156542	[Torres, Nathercia L.; Castro, Sao Luis; Silva, Susana] Univ Porto, Ctr Psychol Univ Porto CPUP, Fac Psychol & Educ Sci, Porto, Portugal; [Torres, Nathercia L.] Univ Porto, Ctr Psychol Univ Porto CPUP, Fac Psychol & Educ Sci, Rua Alfredo Allen, P-4200135 Porto, Portugal	Psychology, Biological; Physiology; Psychology; Psychology, Experimental	Psychology; Physiology	Duration perception; visual movement; sensory modality; interval length	TIME; MODALITY; RANGE; SYNCHRONIZATION; RHYTHMS		y	n		human		databases	1	y
Orepic, P; Kannape, OA; Faivre, N; Blanke, O	Bone conduction facilitates self-other voice discrimination	2023	http://dx.doi.org/10.1098/rsos.221561	[Orepic, Pavo; Kannape, Oliver Alan; Blanke, Olaf] Ecole Polytech Fed Lausanne EPFL, Ctr Neuroprosthet, Lab Cognit Neurosci, CH-1202 Geneva, Switzerland; [Orepic, Pavo; Kannape, Oliver Alan; Blanke, Olaf] Ecole Polytech Fed Lausanne EPFL, Brain Mind Inst, Fac Life Sci, CH-1202 Geneva, Switzerland; [Kannape, Oliver Alan] Univ Hosp Geneva, Virtual Med Ctr, Neuroctr, CH-1205 Geneva, Switzerland; [Fa…	Multidisciplinary Sciences	Science & Technology - Other Topics	self-voice; self-other voice discrimination; bone conduction; familiar voice; multi-sensory integration; self-other voice space	AUDITORY VERBAL HALLUCINATIONS; OWN VOICE; FACE RECOGNITION; FAMILIAR VOICES; SPEECH; SCHIZOPHRENIA; PERCEPTION; BRAIN; MISATTRIBUTION; EXPERIENCES		n			human		databases	1	y
Ulrich, R; Nitschke, J; Rammsayer, T	Crossmodal temporal discrimination: Assessing the predictions of a general pacemaker-counter model	2006	http://dx.doi.org/10.3758/BF03193716	Univ Tubingen, Dept Cognit & Biol Psychol, Inst Psychol, D-72072 Tubingen, Germany; Univ Gottingen, D-3400 Gottingen, Germany	Psychology; Psychology, Experimental	Psychology		DURATION DISCRIMINATION; PERCEIVED DURATION; INTERNAL CLOCK; TIME-INTERVALS; JUDGED LONGER; SOUNDS; EXPECTANCY; PERCEPTION; ATTENTION		y	n		human		databases	1
Teghtsoonian, R	The Standard Model for Perceived Magnitude: A Framework for (Almost) Everything Known About It	2012	http://dx.doi.org/10.5406/amerjpsyc.125.2.0165	Smith Coll, Dept Psychol, Northampton, MA 01063 USA	Psychology, Multidisciplinary	Psychology		APPARENT HEAVINESS; STEVENS LAW; LOUDNESS; EXPONENTS; SCALES; SIZE; DISCRIMINATION; BRIGHTNESS; CONTINUA; RANGE		n			review		databases	1
FEINE, JS; BUSHNELL, MC; MIRON, D; DUNCAN, GH	SEX-DIFFERENCES IN THE PERCEPTION OF NOXIOUS HEAT STIMULI	1991	http://dx.doi.org/10.1016/0304-3959(91)90094-E	UNIV MONTREAL, CTR RECH SCI NEUROL, MONTREAL H3C 3J7, QUEBEC, CANADA	Anesthesiology; Clinical Neurology; Neurosciences	Anesthesiology; Neurosciences & Neurology	PAIN; SEX; TEMPERATURE; PSYCHOPHYSICS			y	n		human		databases	1
Persons, MH	Hunger effects on foraging responses to perceptual cues in immature and adult wolf spiders (Lycosidae)	1999	http://dx.doi.org/10.1006/anbe.1998.0948	Univ Cincinnati, Dept Biol Sci, Cincinnati, OH 45221 USA	Behavioral Sciences; Zoology	Behavioral Sciences; Zoology		PATCH RESIDENCE TIME; WHITE-CROWNED SPARROWS; PREDATION-RISK; ARANEAE; BEHAVIOR; PREY; WEB; STRATEGIES; HABITAT; PREFERENCES		y	n		irrelevant		databases	1
SÃ¡enz-Navajas, MP; Avizcuri, JM; EchÃ¡varri, JF; Ferreira, V; FernÃ¡ndez-Zurbano, P; Valentin, D	Understanding quality judgements of red wines by experts: Effect of evaluation condition	2016	http://dx.doi.org/10.1016/j.foodqual.2015.10.001	[Saenz-Navajas, Maria-Pilar; Ferreira, Vicente] Univ Zaragoza, Inst Ciencias Vid & Vino ICVV UR CSIC GR, Inst Agroalimentario Aragon UNIZAR CITA IA2, LAAE,Dept Analyt Chem,Associate Unit, E-50009 Zaragoza, Spain; [Saenz-Navajas, Maria-Pilar; Valentin, Dominique] UB, INRA, Ctr Sci Gout & Alimentat, CNRS,UMR6265, F-21000 Dijon, France; [Avizcuri, Jose Miguel; Ferreira, Vicente; Fernandez-Zurbano, P…	Food Science & Technology	Food Science & Technology	Evaluation condition; Wine; Quality perception; Experts	SENSORY PROPERTIES; PERCEPTION; PRICE; ASTRINGENCY; INTEGRATION; DIMENSIONS; OLFACTION; SAUVIGNON; CULTURE; FLAVOR		n			human		databases	1
Barnaud, ML; BessiÃ¨re, P; Diard, J; Schwartz, JL	Reanalyzing neurocognitive data on the role of the motor system in speech perception within COSMO, a Bayesian perceptuo-motor model of speech communication	2018	http://dx.doi.org/10.1016/j.bandl.2017.12.003	[Barnaud, Marie-Lou; Schwartz, Jean-Luc] Univ Grenoble Alpes, Gipsa Lab, F-38000 Grenoble, France; [Barnaud, Marie-Lou; Schwartz, Jean-Luc] CNRS, Gipsa Lab, F-38000 Grenoble, France; [Barnaud, Marie-Lou; Diard, Julien] Univ Grenoble Alpes, LPNC, F-38000 Grenoble, France; [Barnaud, Marie-Lou; Diard, Julien] CNRS, LPNC, F-38000 Grenoble, France; [Bessiere, Pierre] SORBONNE Univ UPMC, ISIR, CNRS, Pa…	Audiology & Speech-Language Pathology; Linguistics; Neurosciences; Psychology, Experimental	Audiology & Speech-Language Pathology; Linguistics; Neurosciences & Neurology; Psychology	Computational modeling; Neurocognitive architecture; Perceptuo-motor interactions; Adverse conditions; Motor perturbations; Repeated transcranial stimulation; Motor representations; Speech perception	RELATIVE ONSET TIME; AUDIOVISUAL SPEECH; PLANUM TEMPORALE; AUDITORY SPEECH; PREMOTOR CORTEX; HEARING LIPS; TOP-DOWN; INTEGRATION; LANGUAGE; DISCRIMINATION		n			human		databases	1
Olsson, H; Juslin, P	When learning is detrimental: SESAM and outcome feedback	1999		Univ Uppsala, Dept Psychol, SE-75142 Uppsala, Sweden	Language & Linguistics; Psychology; Psychology, Multidisciplinary; Psychology, Experimental	Linguistics; Psychology		SENSORY DISCRIMINATION; PERCEPTUAL JUDGMENTS; CONFIDENCE; CALIBRATION; UNDERCONFIDENCE; RESOLUTION; REALISM; ORIGINS; MODEL		n			irrelevant		databases	1
Carey, L; Macdonell, R; Matyas, TA	SENSe: Study of the Effectiveness of Neurorehabilitation on Sensation: A Randomized Controlled Trial	2011	http://dx.doi.org/10.1177/1545968310397705	[Carey, Leeanne] Florey Neurosci Inst, Natl Stroke Res Inst, Div Neurorehabil & Recovery, Heidelberg Hts, Vic 3081, Australia; [Carey, Leeanne; Matyas, Thomas A.] La Trobe Univ, Bundoora, Vic, Australia; [Macdonell, Richard; Matyas, Thomas A.] Univ Melbourne, Melbourne, Vic, Australia	Clinical Neurology; Rehabilitation	Neurosciences & Neurology; Rehabilitation	stroke rehabilitation; somatosensory disorders; upper extremity; clinical trial	STROKE; DISCRIMINATION; DYSFUNCTION		n			irrelevant		databases	1
Occelli, V; Spence, C; Zampini, M	Audiotactile interactions in temporal perception	2011	http://dx.doi.org/10.3758/s13423-011-0070-4	[Occelli, Valeria; Zampini, Massimiliano] Univ Trento, Dept Cognit Sci & Educ, Ctr Mind Brain Sci, I-38068 Rovereto, TN, Italy; [Spence, Charles] Univ Oxford, Oxford, England	Psychology, Mathematical; Psychology, Experimental	Psychology	Auditory; Tactile; Temporal; Frequency; Audiotactile; Crossmodal similarities; Mechanoreception; Multisensory	AUDITORY ASSOCIATION CORTEX; MULTISENSORY INTEGRATION; FREQUENCY DISCRIMINATION; TIME PERCEPTION; ORDER JUDGMENTS; NEURAL CODES; PSYCHOPHYSICAL MEASUREMENTS; VIBROTACTILE STIMULATION; INVERSE EFFECTIVENESS; LINGUAL VIBROTACTILE		y	n		human		databases	1
Mehta, SB; Whitmer, D; Figueroa, R; Williams, BA; Kleinfeld, D	Active spatial perception in the vibrissa scanning sensorimotor system	2007	http://dx.doi.org/10.1371/journal.pbio.0050015	Univ Calif San Diego, Neurosci Grad Program, La Jolla, CA 92093 USA; Univ Calif San Diego, Computat Neurobiol Grad Program, La Jolla, CA 92093 USA; Univ Calif San Diego, Div Biol Sci, La Jolla, CA 92093 USA; Univ Calif San Diego, Dept Phys, La Jolla, CA 92093 USA; Univ Calif San Diego, Dept Psychol, La Jolla, CA 92093 USA; Univ Calif San Diego, Ctr Theoret Biol Phys, La Jolla, CA 92093 USA	Biochemistry & Molecular Biology; Biology	Biochemistry & Molecular Biology; Life Sciences & Biomedicine - Other Topics		SOMATOSENSORY CORTEX; ELECTRICAL-ACTIVITY; BARREL CORTEX; SENSORY INPUT; RAT; WHISKING; DISCRIMINATION; INTEGRATION; ORIENTATION; BEHAVIOR		y	n		no axis		databases	1
Solgi, M; Liu, TS; Weng, JY	A computational developmental model for specificity and transfer in perceptual learning	2013	http://dx.doi.org/10.1167/13.1.7	[Solgi, Mojtaba; Weng, Juyang] Michigan State Univ, Dept Comp Sci & Engn, E Lansing, MI 48824 USA; [Liu, Taosheng] Michigan State Univ, Dept Psychol, E Lansing, MI 48824 USA	Ophthalmology	Ophthalmology	perceptual learning; computational modeling; transfer; specificity; Vernier discrimination task	ORIENTATION; V1; DISCRIMINATION; PRINCIPLES; DIRECTION; FEEDBACK; TASKS; SEE		n			theoretical		databases	1
Reinagel, P	Speed and accuracy of visual image discrimination by rats	2013	http://dx.doi.org/10.3389/fncir.2013.00200	Univ Calif San Diego, Div Biol Sci, Sect Neurobiol, La Jolla, CA 92093 USA	Neurosciences	Neurosciences & Neurology	decision making; sequential decision; speed-accuracy trade-off; rodent vision; visual behavior; perceptual decision; choice	PERCEPTUAL DECISION-MAKING; OBJECT RECOGNITION; PARIETAL CORTEX; OLFACTORY DISCRIMINATION; NEURAL BASIS; NEURONS; MACAQUE; CHOICE; TASK; TIME		y	y	n	no axis		databases	1
Cheeseman, JR; Ferwerda, JA; Maile, FJ; Fleming, RW	Scaling and discriminability of perceived gloss	2021	http://dx.doi.org/10.1364/JOSAA.409454	[Cheeseman, Jacob R.; Fleming, Roland W.] Justus Liebig Univ Giessen, Dept Gen Psychol, Otto Behaghel Str 10F, D-35394 Giessen, Germany; [Ferwerda, James A.] Rochester Inst Technol, Chester F Carlson Ctr Imaging Sci, 54 Lomb Mem Dr, Rochester, NY 14623 USA; [Maile, Frank J.] SCHLENK Metall Pigments GmbH, Barnsdorfer Hauptstr 5, D-91154 Roth, Germany; [Fleming, Roland W.] Univ Marburg, Ctr Mind Br…	Optics	Optics		SURFACE; PERCEPTION; MODEL		y	n		human		databases	1
Arvisenet G.; Ballester J.; Ayed C.; SÃ©mon E.; Andriot I.; Le Quere J.-L.; Guichard E.	Effect of sugar and acid composition, aroma release, and assessment conditions on aroma enhancement by taste in model wines	2019	https://www.scopus.com/inward/record.uri?eid=2-s2.0-85049623125&doi=10.1016%2fj.foodqual.2018.07.001&partnerID=40&md5=d293a68a9a072f59b6ffa45d4d5e4030	[Arvisenet, Gaelle; Ballester, Jordi; Ayed, Charfedinne; Semon, Etienne; Andriot, Isabelle; Le Quere, Jean-Luc; Guichard, Elisabeth] Univ Bourgogne Franche Comte, CNRS, Ctr Sci Gout & Alimentat, AgroSup Dijon,INRA, F-21000 Dijon, France; [Ayed, Charfedinne] Univ Nottingham, Div Food Sci, Flavour Grp, Sutton Bonington Campus, Loughborough LE12 5RD, Leics, England	Food Science & Technology	Food Science & Technology	Flavor; Cross-modal interactions; PTR-MS; Sensory analysis; In vivo aroma release; Aroma enhancement by taste	FLAVOR RELEASE; SUBTHRESHOLD TASTE; IN-VITRO; PERCEPTION; SWEETNESS; INTEGRATION; ODORANTS; SUCROSE; IMPACT; SIMILARITIES		n			human		databases	2
Eib, S; Schneider, DJ; Hensel, O; Seuss-Baum, I	Evaluation of trigeminal pungency perception of allyl isothiocyanate - A time intensity (TI) study	2021	http://dx.doi.org/10.1016/j.foodqual.2020.104039	[Eib, Sabrina; Schneider, Desiree Janet; Seuss-Baum, Ingrid] Univ Appl Sci Fulda, Dept Food Technol, Leipziger Str 123, D-36037 Fulda, Germany; [Eib, Sabrina; Hensel, Oliver] Univ Kassel, Dept Agr & Biosyst Engn, Nordbahnhofstr 1 A, D-37213 Witzenhausen, Germany	Food Science & Technology	Food Science & Technology	Time Intensity; Mustard; Allyl isothiocyanate; Pungency perception	SENSORY PROPERTIES; FLAVOR PERCEPTION; CAPSAICIN HEAT; FAT LEVEL; MUSTARD; HORSERADISH; RELEASE; BROCCOLI; OIL; SENSITIZATION		y	n		human		databases	1
Davel, M; Bosman, MJC; Webb, EC	Effect of electrical stimulation of carcasses from Dorper sheep with two permanent incisors on the consumer acceptance of mutton	2003		Potchefstroom Univ Christian Higher Educ, Sch Physiol Nutr & Consumer Sci, ZA-2520 Potchefstroom, South Africa; Univ Pretoria, Dept Anim & Wildlife Sci, ZA-0002 Pretoria, South Africa	Agriculture, Dairy & Animal Science	Agriculture	class AB-mutton; electrical stimulation; consumer acceptance; tenderness	TENDERNESS; QUALITY		n			irrelevant		databases	1
Buetfering, C; Zhang, ZH; Pitsiani, M; Smallridge, J; Boven, E; McElligott, S; HÃ¤usser, M	Behaviorally relevant decision coding in primary somatosensory cortex neurons	2022	http://dx.doi.org/10.1038/s41593-022-01151-0	[Buetfering, Christina; Zhang, Zihui; Pitsiani, Margarita; Smallridge, John; Boven, Ellen; McElligott, Sacha; Hausser, Michael] UCL, Wolfson Inst Biomed Res, London, England; [Buetfering, Christina; Zhang, Zihui; Pitsiani, Margarita; Smallridge, John; Boven, Ellen; McElligott, Sacha; Hausser, Michael] UCL, Dept Neurosci Physiol & Pharmacol, London, England; [Buetfering, Christina] Johannes Gutenb…	Neurosciences	Neurosciences & Neurology		SENSORY PERCEPTION; PROJECTION NEURONS; RECEPTIVE-FIELDS; DISCRIMINATION; RESPONSES; CHOICE; CODE		y	y	n	no axis		databases	1
Buresch, KC; Sklar, K; Chen, JY; Madden, SR; Mongil, AS; Wise, G; Boal, JG; Hanlon, RT	Contact chemoreception in multi-modal sensing of prey by Octopus	2022	http://dx.doi.org/10.1007/s00359-022-01549-y	[Buresch, K. C.; Hanlon, R. T.] Marine Biol Lab, 7 MBL St, Woods Hole, MA 02543 USA; [Sklar, K.; Chen, J. Y.; Madden, S. R.; Mongil, A. S.; Wise, G., V] Northeastern Univ, 360 Huntington Ave, Boston, MA 02115 USA; [Boal, J. G.] Millersville Univ Pennsylvania, POB 1002, Millersville, PA 17551 USA	Behavioral Sciences; Neurosciences; Physiology; Zoology	Behavioral Sciences; Neurosciences & Neurology; Physiology; Zoology	Sensory perception; Octopus bimaculoides; Behavior; Foraging; Suckers	BEHAVIOR; RESPONSES; RECEPTORS; STIMULI		y	n		no axis		databases	1
Liu, LD; Pack, CC	The Contribution of Area MT to Visual Motion Perception Depends on Training	2017	http://dx.doi.org/10.1016/j.neuron.2017.06.024	[Liu, Liu D.; Pack, Christopher C.] McGill Univ, Montreal Neurol Inst, Dept Neurol & Neurosurg, Montreal, PQ H3A 2B4, Canada	Neurosciences	Neurosciences & Neurology		SUPERIOR TEMPORAL SULCUS; DECISION-RELATED ACTIVITY; PRIMATE AUDITORY-CORTEX; CORTICAL AREA; MACAQUE MONKEY; ALERT MACAQUE; ORIENTATION DISCRIMINATION; FUNCTIONAL-PROPERTIES; CHOICE-PROBABILITIES; CAUSAL CONTRIBUTION		y	n		detection		databases	1
Chang, S; Xu, JH; Zheng, MY; Keniston, L; Zhou, XM; Zhang, JP; Yu, LP	Integrating Visual Information into the Auditory Cortex Promotes Sound Discrimination through Choice-Related Multisensory Integration	2022	http://dx.doi.org/10.1523/JNEUROSCI.0793-22.2022	[Chang, Song; Xu, Jinghong; Zheng, Mengyao; Zhou, Xiaoming; Zhang, Jiping; Yu, Liping] East China Normal Univ, Minist Educ & Shanghai, Key Lab Brain Funct Genom, Shanghai 200062, Peoples R China; [Keniston, Les] Univ Pikeville, Kentucky Coll Osteopath Med, Dept Biomed Sci, Pikeville, KY 41501 USA	Neurosciences	Neurosciences & Neurology	auditory cortex; behavioral task; cross-modal interaction; multisensory integration; task engagement; visual	DECISION-MAKING; ANATOMICAL EVIDENCE; MODULATION; RESPONSES; NEURONS; PLASTICITY; CONNECTIONS; INHIBITION; TOUCH		y	n		bisection		databases	1	y
Oman, CM	Are evolutionary hypotheses for motion sickness just-so stories?	2012	http://dx.doi.org/10.3233/VES-2011-0432	MIT, Dept Aeronaut & Astronaut, Man Vehicle Lab, Cambridge, MA 02139 USA	Neurosciences; Otorhinolaryngology	Neurosciences & Neurology; Otorhinolaryngology	Motion sickness; nausea; vomiting; toxicosis; vestibular; evolution; adaptationism; pluralism	SPATIAL ORIENTATION; SENSORY CONFLICT; NAUSEA; SUSCEPTIBILITY; PERCEPTION; RESPONSES; OTOLITH; MODEL; CUES		n			irrelevant		databases	1
Ali, KA; Mori, BA; Prager, SM; Willenborg, CJ	Seed choice in ground beetles is driven by surface-derived hydrocarbons	2022	http://dx.doi.org/10.1038/s42003-022-03678-1	[Ali, Khaldoun A.; Prager, Sean M.; Willenborg, Christian J.] Univ Saskatchewan, Plant Sci Dept, Coll Agr & Bioresources, Saskatoon, SK, Canada; [Mori, Boyd A.] Univ Alberta, Dept Agr Food & Nutr Sci, Edmonton, AB, Canada	Biology; Multidisciplinary Sciences	Life Sciences & Biomedicine - Other Topics; Science & Technology - Other Topics		COLEOPTERA CARABIDAE; WEED SEEDS; BEHAVIORAL-RESPONSES; EPICUTICULAR WAXES; ANTENNAL SENSILLA; FEEDING-HABITS; PREDATORS; PREY; CONSUMPTION; PREFERENCES		y	n		no axis		databases	1
Walker, KMM; Hall, SE; Klein, RM; Phillips, DP	Development of perceptual correlates of reading performance	2006	http://dx.doi.org/10.1016/j.brainres.2006.09.080	Dalhousie Univ, Dept Psychol, Halifax, NS B3H 4J1, Canada	Neurosciences	Neurosciences & Neurology	hearing; vision; temporal processing; development; reading; language	AUDITORY TEMPORAL PERCEPTION; ACOUSTICALLY MODIFIED SPEECH; EVENT-RELATED POTENTIALS; LANGUAGE IMPAIRMENT; DYSLEXIC ADULTS; SCHOOL-AGE; MOTION SENSITIVITY; PROCESSING DEFICIT; SENSORY MODALITY; LEFT-HEMISPHERE		n			human		databases	1
de Souza, ACS; Yehia, HC; Sato, MA; Callan, D	Brain activity underlying auditory perceptual learning during short period training: simultaneous fMRI and EEG recording	2013	http://dx.doi.org/10.1186/1471-2202-14-8	[Silva de Souza, Ana Claudia] Univ Fed Sao Joao del Rei, Ouro Branco, Brazil; [Yehia, Hani Camille] Univ Fed Minas Gerais, Belo Horizonte, MG, Brazil; [Sato, Masa-aki; Callan, Daniel] ATR Neural Informat Anal Labs, Kyoto, Japan	Neurosciences	Neurosciences & Neurology	Neural plasticity; Attention and performance; Perceptual learning; Auditory perception; Simultaneous fMRI and EEG; Time-frequency analysis	GAMMA-BAND ACTIVITY; CORTICAL PLASTICITY; FREQUENCY OSCILLATIONS; SELECTIVE ATTENTION; TIME-COURSE; CORTEX; MODULATION; DYNAMICS; SYNCHRONIZATION; RECONSTRUCTION		n			higher processing		databases	1
Daniel, E; Dinstein, I	Individual magnitudes of neural variability quenching are associated with motion perception abilities	2021	http://dx.doi.org/10.1152/jn.00355.2020	[Daniel, Edan; Dinstein, Ilan] Ben Gurion Univ Negev, Dept Brain & Cognit Sci, Beer Sheva, Israel; [Daniel, Edan; Dinstein, Ilan] Ben Gurion Univ Negev, Dept Psychol, Beer Sheva, Israel; [Daniel, Edan; Dinstein, Ilan] Ben Gurion Univ Negev, Zlotowski Ctr Neurosci, Beer Sheva, Israel	Neurosciences; Physiology	Neurosciences & Neurology; Physiology	individual differences; motion perception; neural variability; trial-by-trial variability quenching; variability quenching	CONTRAST SENSITIVITY; FUNCTIONAL-ANALYSIS; ATTENTION; CORTEX; EEG; FLUCTUATIONS; IMPAIRMENT; DIRECTION; MT		y	n		human		databases	1
Sinesio, F; Saba, A; Peparaio, M; Civitelli, ES; Paoletti, F; Moneta, E	Capturing consumer perception of vegetable freshness in a simulated real-life taste situation (Reprinted from Physica C, vol 478, pg 10, 2012 )	2019	http://dx.doi.org/10.1016/j.foodres.2018.10.084	[Sinesio, Fiorella; Saba, Anna; Peparaio, Marina; Civitelli, Eleonora Saggia; Paoletti, Flavio; Moneta, Elisabetta] CREA, Res Ctr Food & Nutr, Via Ardeatina 546, I-00178 Rome, Italy	Food Science & Technology	Food Science & Technology	Immersive technology; Consumption scenario; Vegetables; Perceived freshness; Liking; Consumers	EVOKED CONSUMPTION CONTEXTS; CENTRAL LOCATION TEST; HOME-USE TEST; SOCIAL-INTERACTION; FOOD-INTAKE; IMPACT; ACCEPTABILITY; ENVIRONMENT; RESPONSES; EMOTIONS		n			human		databases	1
Sinesio, F; Saba, A; Peparaio, M; Civitelli, ES; Paoletti, F; Moneta, E	Capturing consumer perception of vegetable freshness in a simulated real-life taste situation	2018	http://dx.doi.org/10.1016/j.foodres.2017.11.073	[Sinesio, Fiorella; Saba, Anna; Peparaio, Marina; Civitelli, Eleonora Saggia; Paoletti, Flavio; Moneta, Elisabetta] CREA Council Agr Res & Econ, Res Ctr Food & Nutr, Via Ardeatina 546, I-00178 Rome, Italy	Food Science & Technology	Food Science & Technology	Inunersive technology; Consumption scenario; Vegetables; Perceived freshness; Liking; Consumers	EVOKED CONSUMPTION CONTEXTS; CENTRAL LOCATION TEST; HOME-USE TEST; PHYSICAL-ENVIRONMENT; SOCIAL-INTERACTION; FOOD-INTAKE; IMPACT; ACCEPTABILITY; RESPONSES; EMOTIONS		n			human		databases	1
Eldesouky, A; Pulido, AF; Mesias, FJ	The Role of Packaging and Presentation Format in Consumers' Preferences for Food: An Application of Projective Techniques	2015	http://dx.doi.org/10.1111/joss.12162	[Eldesouky, A.; Pulido, A. F.; Mesias, F. J.] Univ Extremadura, Escuela Ingn Agr, Dept Econ, Badajoz 06007, Spain	Food Science & Technology	Food Science & Technology		FOCUS GROUPS; PERCEPTION; ATTRIBUTES; NANOTECHNOLOGIES; ATTITUDES; SCIENCE; CONTEXT; IMPACT		n			human		databases	1
Verdier, A; Dominique, N; Groussard, D; Aldanondo, A; Bathellier, B; Bagur, S	Enhanced perceptual task performance without deprivation in mice using medial forebrain bundle stimulation	2022	https://www.scopus.com/inward/record.uri?eid=2-s2.0-85144390304&doi=10.1016%2fj.crmeth.2022.100355&partnerID=40&md5=b97a5b2c70ab9017b27261d6223f3649	[Verdier, Antonin; Aldanondo, Anna; Bathellier, Brice; Bagur, Sophie] Univ Paris, Inst Pasteur, INSERM, Inst Audit, F-75012 Paris, France; [Dominique, Noemi; Groussard, Deborah] Univ Paris Cite, Inst Pasteur, Animalerie Cent, DT, F-75724 Paris, France	Biochemical Research Methods; Cell Biology	Biochemistry & Molecular Biology; Cell Biology	audition; behavior; Go/No-go; lever pressing; licking; medial forebrain bundle; motivation; mouse; perception; perceptual decision-making; reinforcement learning; satiation	BRAIN REWARD CIRCUITRY; ELECTRICAL-STIMULATION; SELF-STIMULATION; RAT; REPRESENTATIONS; MODULATION; SUMMATION; AREA	Animals; Electric Stimulation; Medial Forebrain Bundle; Mice; Reward; Task Performance and Analysis; Water; buprenorphine; isoflurane; lidocaine; meloxicam; vetergesic; water; accuracy; animal behavior; animal experiment; animal model; animal tissue; Article; auditory discrimination; behavioral stress; brain depth stimulation; electrostimulation; forebrain; impulsiveness; intermethod comparison; …	y	n		bisection		databases	2	y
Murray, JM; Delahunty, CM	Description of cheddar cheese packaging attributes using an agreed vocabulary	2000	http://dx.doi.org/10.1111/j.1745-459X.2000.tb00265.x	Natl Univ Ireland Univ Coll Cork, Dept Food Sci & Technol, Cork, Ireland	Food Science & Technology	Food Science & Technology		REPERTORY GRID METHOD		n			human		databases	1
Zhang, J; Riehle, A; Requin, J	Analyzing neuronal processing locus in stimulus-response association tasks	1997	http://dx.doi.org/10.1006/jmps.1997.1168	CNRS,COGNIT NEUROSCI LAB,F-75700 PARIS,FRANCE	Mathematics, Interdisciplinary Applications; Social Sciences, Mathematical Methods; Psychology, Mathematical	Mathematics; Mathematical Methods In Social Sciences; Psychology		PERCEPTUAL DECISION; SINGLE NEURONS; PRIMARY MOTOR; MONKEY; CORTEX; PERFORMANCE; DIRECTION; MOVEMENT; MICROSTIMULATION; DISCRIMINATION		n			no axis		databases	1
Waiblinger, C; Brugger, D; Schwarz, C	Vibrotactile Discrimination in the Rat Whisker System is Based on Neuronal Coding of Instantaneous Kinematic Cues	2015	http://dx.doi.org/10.1093/cercor/bht305	[Waiblinger, Christian; Brugger, Dominik; Schwarz, Cornelius] Univ Tubingen, Werner Reichardt Ctr Integrat Neurosci, Hertie Inst Clin Brain Res, Syst Neurosci,Dept Cognit Neurol, D-72076 Tubingen, Germany	Neurosciences	Neurosciences & Neurology	head-fixed rat; neuronal coding; primary somatosensory cortex; psychophysics; tactile perception	PSYCHOMETRIC FUNCTION; INFORMATION; FREQUENCY; VIBRATION; FEATURES; STIMULI; SIGNALS		y	y	n	no axis		databases	1
Copelli, M	Physics of Psychophysics: it is critical to sense	2007		Univ Fed Pernambuco, Dept Fis, Lab Fis Teor & Comp, BR-50670901 Recife, PE, Brazil	Neurosciences; Physics, Multidisciplinary	Neurosciences & Neurology; Physics	psychophysics; phase transitions; excitable systems; olfaction; gap junction	NETWORKS; NEURONS		n			theoretical		databases	1
Almeida, LV; de Paula, WA; Zanetti, R; Beda, A; Martins, HR	Development and Validation of a New Hardware for a Somatosensorial Electrical Stimulator Based on Howland Current-Source Topology	2022	http://dx.doi.org/10.1007/978-3-030-70601-2_151	[Almeida, L., V; de Paula, W. A.; Beda, A.; Martins, H. R.] Univ Fed Minas Gerais, Grad Program Elect Engn, 6627 Presidente Antonio Carlos Ave, Belo Horizonte, MG, Brazil; [Almeida, L., V; Zanetti, R.] Ctr Fed Educ Tecnol Minas Gerais, Dept Eletron & Biomed, Belo Horizonte, MG, Brazil	Engineering, Biomedical	Engineering	Neuropathy; Somatosensorial assessment; Sinusoidal electrical stimulation; Howland current-source topology; Embedded system	HAND		n			irrelevant		databases	1
Pinto, Y; van Gaal, S; de Lange, FP; Lamme, VAF; Seth, AK	Expectations accelerate entry of visual stimuli into awareness	2015	http://dx.doi.org/10.1167/15.8.13	[Pinto, Yair; Seth, Anil K.] Univ Sussex, Sackler Ctr Consciousness Sci, Brighton, E Sussex, England; [Pinto, Yair; Seth, Anil K.] Univ Sussex, Sch Informat, Brighton, E Sussex, England; [Pinto, Yair; van Gaal, Simon; Lamme, Victor A. F.] Univ Amsterdam, Dept Psychol, Amsterdam, Netherlands; [Pinto, Yair; van Gaal, Simon; Lamme, Victor A. F.] Univ Amsterdam, Cognit Sci Ctr Amsterdam, Amsterdam, N…	Ophthalmology	Ophthalmology	consciousness; predictive coding; continuous flash suppression; expectations; attentional set	CONTINUOUS FLASH SUPPRESSION; TOP-DOWN FACILITATION; COGNITIVE NEUROSCIENCE; CONSCIOUSNESS; PREDICTION; ATTENTION; PSYCHOPHYSICS; PERCEPTION; MECHANISMS; RIVALRY		n			human		databases	1
Karim, M; Harris, JA; Morley, JW; Breakspear, M	Prior and Present Evidence: How Prior Experience Interacts with Present Information in a Perceptual Decision Making Task	2012	http://dx.doi.org/10.1371/journal.pone.0037580	[Karim, Muhsin; Breakspear, Michael] Univ New S Wales, Sch Psychiat, Fac Med, Sydney, NSW, Australia; [Karim, Muhsin; Breakspear, Michael] Black Dog Inst, Sydney, NSW, Australia; [Harris, Justin A.] Univ New S Wales, Sch Psychol, Sydney, NSW, Australia; [Morley, John W.] Univ Western Sydney, Sch Med, Sydney, NSW, Australia; [Breakspear, Michael] Queensland Inst Med Res, Brisbane, Qld 4006, Austra…	Multidisciplinary Sciences	Science & Technology - Other Topics		TIME-ORDER ERRORS; SENSORY-DISCRIMINATION; WORKING-MEMORY; NEURAL CODES; VIBROTACTILE STIMULI; FREQUENCY; FEEDBACK; FLUTTER		y	n		human		databases	1
Yates, MJ; Nicholls, MER	Somatosensory prior entry assessed with temporal order judgments and simultaneity judgments	2011	http://dx.doi.org/10.3758/s13414-011-0117-7	[Yates, Mark J.] Univ Melbourne, Dept Psychol, Parkville, Vic 3010, Australia; [Nicholls, Michael E. R.] Flinders Univ S Australia, Sch Psychol, Adelaide, SA 5001, Australia	Psychology; Psychology, Experimental	Psychology	Time perception; Temporal; Order judgment; Simultaneity judgment; Spatial attention; Prior entry; Somatosensory	EXOGENOUS SPATIAL ATTENTION; TIME; VISION; VENTRILOQUISM; PERCEPTION; CAPTURE; SHIFTS; MODEL; LINKS; TOUCH		y	n		human		databases	1
Mastropasqua, T; Turatto, M	Reference-frame specificity of perceptual learning: The effect of practice	2015	http://dx.doi.org/10.1016/j.visres.2014.10.035	[Mastropasqua, Tommaso; Turatto, Massimo] Univ Trento, Ctr Mind Brain Sci, I-38068 Rovereto, Italy; [Turatto, Massimo] Univ Trento, Dept Psychol & Cognit Sci, I-38068 Rovereto, Italy	Neurosciences; Ophthalmology; Psychology	Neurosciences & Neurology; Ophthalmology; Psychology	Perceptual learning; Specificity; Decision criterion; Reference frame; Training; Selective reweighting	NEURAL BASIS; ORIENTATION; TASK; DISCRIMINATION; POSITION; DECISION; STIMULI; V1		n			higher processing		databases	1
Blanchard, C; Roll, R; Roll, JP; Kavounoudias, A	Differential Contributions of Vision, Touch and Muscle Proprioception to the Coding of Hand Movements	2013	http://dx.doi.org/10.1371/journal.pone.0062475	[Blanchard, Caroline; Roll, Regine; Kavounoudias, Anne] Aix Marseille Univ, CNRS, LNIA UMR 7260, Marseille, France; [Roll, Jean-Pierre] Aix Marseille Univ, Marseille, France	Multidisciplinary Sciences	Science & Technology - Other Topics		SENSORY INTEGRATION; POSTURAL RESPONSES; TENDON VIBRATION; PERCEPTION; VELOCITY; MOTION; MOTOR; DISCRIMINATION; INFORMATION; AFFERENTS		n			human		databases	1
Coren, S; Hakstian, AR	Testing color discrimination without the use of special stimuli or technical equipment	1995	http://dx.doi.org/10.2466/pms.1995.81.3.931		Psychology, Experimental	Psychology		SELF-REPORT INVENTORY; VALIDATION		y	n		human		databases	1
Sanayei, M; Chen, X; Chicharro, D; Distler, C; Panzeri, S; Thiele, A	Perceptual learning of fine contrast discrimination changes neuronal tuning and population coding in macaque V4	2018	http://dx.doi.org/10.1038/s41467-018-06698-w	[Sanayei, Mehdi; Chen, Xing; Thiele, Alexander] Newcastle Univ, Inst Neurosci, Framlington Pl, Newcastle Upon Tyne NE2 4HH, Tyne & Wear, England; [Chicharro, Daniel; Panzeri, Stefano] Ist Italian Tecnol, Lab Neural Computat, I-38068 Rovereto, Italy; [Chicharro, Daniel] Harvard Med Sch, Dept Neurobiol, Boston, MA 02115 USA; [Distler, Claudia] Ruhr Univ Bochum, Allgemeine Zool & Neurobiol, D-44801 …	Multidisciplinary Sciences	Science & Technology - Other Topics		PRIMARY VISUAL-CORTEX; DECISION-RELATED ACTIVITY; AREA V4; V1 NEURONS; INTERNEURONAL CORRELATIONS; NEURAL CORRELATIONS; SPATIAL ATTENTION; AUDITORY-CORTEX; CORTICAL AREA; MONKEY		y	y	y		available	databases	1
Han, X; Xu, JH; Chang, S; Keniston, L; Yu, LP	Multisensory-Guided Associative Learning Enhances Multisensory Representation in Primary Auditory Cortex	2022	https://www.scopus.com/inward/record.uri?eid=2-s2.0-85126274444&doi=10.1093%2fcercor%2fbhab264&partnerID=40&md5=716a8e9d2964aef999de4ac300945b10	[Han, Xiao; Xu, Jinghong; Chang, Song; Yu, Liping] East China Normal Univ, Key Lab Brain Funct Genom, Minist Educ & Shanghai, Sch Life Sci, Shanghai 200062, Peoples R China; [Keniston, Les] Univ Maryland Eastern Shore, Dept Phys Therapy, Princess Anne, MD 21853 USA; [Yu, Liping] East China Normal Univ, Sch Life Sci, Key Lab Adolescent Hlth Assessment & Exercise Int, Minist Educ, Shanghai 200062, …	Neurosciences	Neurosciences & Neurology	auditory; cross-modal plasticity; multisensory integration; rat; visual	MEDIAL PREFRONTAL CORTEX; VISUAL-CORTEX; ANATOMICAL EVIDENCE; NEURAL-NETWORKS; INTEGRATION; MODULATION; ATTENTION; NEURONS; INHIBITION; RESPONSES	Acoustic Stimulation; Animals; Auditory Cortex; Auditory Perception; Cues; Photic Stimulation; Rats; Visual Perception; enrofloxacin; pentobarbital; acoustic nerve fiber; animal experiment; animal tissue; Article; association; associative learning; auditory response; auditory stimulation; continuous infusion; controlled study; male; mental representation; nerve potential; nonhuman; primary audito…	n			higher processing		databases	2
Holbert, MD; Pedler, A; Camfermann, D; Harvie, DS	Comparison of spatial summation properties at different body sites	2017	http://dx.doi.org/10.1016/j.sjpain.2017.07.017	[Holbert, Maleea D.; Pedler, Ashley; Harvie, Daniel S.] Griffith Univ, Menzies Hlth Inst QLD, Ctr Res Excellence Rd Traff Injury, Recover Injury Res Ctr, Gold Coast, Australia; [Camfermann, Danny] Univ South Australia, Div Hlth Sci, Sansom Inst Hlth Res, Adelaide, SA, Australia	Clinical Neurology	Neurosciences & Neurology	Spatial summation; Distance-based spatial summation; Chronic pain; Low back pain; Neck pain; Sensory processing	ELECTRICAL-STIMULATION; BACK-PAIN; PREVALENCE; DISCRIMINATION; SPINE		n			human		databases	1
Esfanjani, AF; Mohebbi, M	Enhancing saltiness perception by chemosensory interaction: an fMRI study	2023	http://dx.doi.org/10.1038/s41598-023-38137-2	[Faridi Esfanjani, Afshin; Mohebbi, Mohebbat] Ferdowsi Univ Mashhad, Dept Food Sci & Technol, Mashhad, Iran	Multidisciplinary Sciences	Science & Technology - Other Topics		MONOSODIUM GLUTAMATE; TASTE; SODIUM; UMAMI; INTEGRATION; STIMULI; ODOR		n			human		databases	1	y
VANHESSEN, AJ; SCHOUTEN, MEH	MODELING PHONEME PERCEPTION .2. A MODEL OF STOP CONSONANT DISCRIMINATION	1992	http://dx.doi.org/10.1121/1.403842		Acoustics; Audiology & Speech-Language Pathology	Acoustics; Audiology & Speech-Language Pathology		ROVING-LEVEL DISCRIMINATION; INTENSITY PERCEPTION; MEMORY; RESOLUTION; CONTEXT; VOWELS		n			human		databases	1
ROMO, R; MERCHANT, H; RUIZ, S; CRESPO, P; ZAINOS, A	NEURONAL-ACTIVITY OF PRIMATE PUTAMEN DURING CATEGORICAL PERCEPTION OF SOMATESTHETIC STIMULI	1995	http://dx.doi.org/10.1097/00001756-199505090-00016		Neurosciences	Neurosciences & Neurology	PRIMATE PUTAMEN; TACTILE CATEGORIZATION	PRECENTRAL MOTOR CORTEX; MOVEMENT-RELATED ACTIVITY; BASAL GANGLIA; INTERNAL GENERATION; FRONTAL-CORTEX; NEURAL REPRESENTATIONS; ANTERIOR STRIATUM; ARM MOVEMENTS; MONKEY; PROJECTIONS		y	y	n	bisection		databases	1
Sanabria, D; Spence, C; Soto-Faraco, S	Perceptual and decisional contributions to audiovisual interactions in the perception of apparent motion: A signal detection study	2007	http://dx.doi.org/10.1016/j.cognition.2006.01.003	Univ Oxford, Dept Expt Psychol, Oxford OX1 2JD, England; Univ Barcelona, ICREA, E-08007 Barcelona, Spain; Univ Barcelona, Parc Cient Barcelona, E-08007 Barcelona, Spain	Psychology, Experimental	Psychology	crossmodal interactions; motion perception; apparent motion; audition; vision	MULTISENSORY INTEGRATION; SENSORY MODALITIES; DYNAMIC CAPTURE; MOVING STIMULI; TASK		y	n		human		databases	1
ROSS, HE	WEIGHT AND MASS AS PSYCHOPHYSICAL ATTRIBUTES	1995	http://dx.doi.org/10.1017/S0140525X00040085		Psychology, Biological; Behavioral Sciences; Neurosciences	Psychology; Behavioral Sciences; Neurosciences & Neurology		PERCEPTION; DISCRIMINATION; OBJECTS; FORCE		y	n		review		databases	1
Lovejoy, LP; Krauzlis, RJ	Inactivation of primate superior colliculus impairs covert selection of signals for perceptual judgments	2010	http://dx.doi.org/10.1038/nn.2470	[Lovejoy, Lee P.; Krauzlis, Richard J.] Salk Inst Biol Studies, Syst Neurobiol Lab, La Jolla, CA 92037 USA; [Lovejoy, Lee P.] Univ Calif San Diego, Grad Program Neurosci, La Jolla, CA 92093 USA	Neurosciences	Neurosciences & Neurology		SPATIAL ATTENTION; REVERSIBLE INACTIVATION; NEURONAL RESPONSES; NEURAL MECHANISMS; VISUAL-ATTENTION; TARGET SELECTION; EYE-MOVEMENTS; NEGLECT; DEFICITS; MACAQUE		y	n		no axis		databases	1	y
Booth, DA	Configuring of Extero- and Interoceptive Senses in Actions on Food	2013	http://dx.doi.org/10.1163/22134808-00002395	Univ Birmingham, Coll Life & Environm Sci, Sch Psychol, Birmingham B15 2TT, W Midlands, England	Biophysics; Psychology; Psychology, Experimental	Biophysics; Psychology	Configural percepts; actions toward food; odours; tastes; colours; gastric stretch; glucoregulatory signals; amino acid sensitivity	PROTEIN APPETITE; SENSORY CONTROL; PREFERENCES; SATIETY; INTEGRATION; PERCEPTION; MECHANISMS; SATIATION; SIGNALS; SMELL		n			human		databases	1
Atkin, C; Stacey, JE; Allen, HA; Henshaw, H; Roberts, KL; Badham, SP	Older adults do not show enhanced benefits from multisensory information on speeded perceptual discrimination tasks	2024	http://dx.doi.org/10.1016/j.neurobiolaging.2024.08.003	[Atkin, Christopher; Stacey, Jemaine E.; Roberts, Katherine L.; Badham, Stephen P.] Nottingham Trent Univ, NTU Psychol, Nottingham, England; [Henshaw, Helen] Univ Nottingham, Sch Med, Hearing Sci Mental Hlth & Clin Neurosci, Nottingham, England; [Henshaw, Helen] Nottingham Biomed Res Ctr, Natl Inst Hlth & Care Res NIHR, Nottingham, England; [Allen, Harriet A.] Univ Nottingham, Sch Psychol, Nottin…	Geriatrics & Gerontology; Neurosciences	Geriatrics & Gerontology; Neurosciences & Neurology	Multisensory; Visual; Auditory; Aging	PARKINSONS-DISEASE; INTEGRATION; VISION; DEGRADATION; ATTENTION; DECLINE; SCALE		n			human		databases	1	y
Gordon, N; Koenig-Robert, R; Tsuchiya, N; van Boxtel, JJA; Hohwy, J	Neural markers of predictive coding under perceptual uncertainty revealed with Hierarchical Frequency Tagging	2017	http://dx.doi.org/10.7554/eLife.22749	[Gordon, Noam; Hohwy, Jakob] Monash Univ, Dept Philosophy, Cognit & Philosophy Lab, Clayton, Vic, Australia; [Koenig-Robert, Roger] Univ New South Wales, Sch Psychol, Sydney, NSW, Australia; [Tsuchiya, Naotsugu; van Boxtel, Jeroen J. A.] Monash Univ, Monash Inst Cognit & Clin Neurosci, Clayton, Vic, Australia; [Tsuchiya, Naotsugu; van Boxtel, Jeroen J. A.] Monash Univ, Sch Psychol Sci, Clayton, V…	Biology	Life Sciences & Biomedicine - Other Topics		REPETITION SUPPRESSION; VISUAL-CORTEX; TOP-DOWN; RESPONSES; FEEDBACK; REPRESENTATIONS; OSCILLATIONS; FEEDFORWARD; SIGNATURE; ILLUSIONS		y	n		human		databases	1
Nakano, S; Nakayama, A; Kuroyanagi, H; Yamashiro, R; Tsukada, Y; Mori, I	Genetic screens identified dual roles of microtubule-associated serine threonine kinase and CREB within a single thermosensory neuron in the regulation of Caenorhabditis elegans thermotaxis behavior	2022	http://dx.doi.org/10.1093/g3journal/jkac248	[Nakano, Shunji; Tsukada, Yuki; Mori, Ikue] Nagoya Univ, Grad Sch Sci, Neurosci Inst, Nagoya, Aichi 4648602, Japan; [Nakano, Shunji; Nakayama, Airi; Kuroyanagi, Hiroo; Yamashiro, Riku; Tsukada, Yuki; Mori, Ikue] Nagoya Univ, Grad Sch Sci, Dept Biol Sci, Div Nat Sci, Nagoya, Aichi 4648602, Japan	Genetics & Heredity	Genetics & Heredity	Caenorhabditis elegans; thermotaxis; AFD; MAST kinase; stomatin	C-ELEGANS; SENSORY NEURON; AFD; INTEGRATION; DYNAMICS; CIRCUIT; PROTEIN; DIACYLGLYCEROL; PLASTICITY; PATHWAY		y	n		<4 df		databases	1
Hugosdottir, R; Morch, CD; Andersen, OK; Arendt-Nielsen, L	Investigating stimulation parameters for preferential small-fiber activation using exponentially rising electrical currents	2019	http://dx.doi.org/10.1152/jn.00390.2019	[Hugosdottir, Rosa; Morch, Carsten Dahl; Andersen, Ole Kaeseler; Arendt-Nielsen, Lars] Aalborg Univ, Dept Hlth Sci & Technol, SMI, Ctr Neuroplast & Pain, Aalborg, Denmark	Neurosciences; Physiology	Neurosciences & Neurology; Physiology	electrical stimulation; large-fiber accommodation; patch electrode; pin electrode; small-fiber activation	MYELINATED NERVE-FIBERS; LONG-TERM POTENTIATION; MEMBRANE-PROPERTIES; WAVE-FORMS; ACCOMMODATION; PERCEPTION; NEURONS; RAT; EXPRESSION; BLOCKING		n			not choice		databases	1
FUJITA, K	ROLE OF SOME PHYSICAL CHARACTERISTICS IN SPECIES RECOGNITION BY PIGTAIL MONKEYS	1993	http://dx.doi.org/10.1007/BF02381384		Zoology	Zoology	SPECIES RECOGNITION; SOCIAL PERCEPTION; SOCIAL PREFERENCE; VISUAL PREFERENCE; RELEASER; SENSORY REINFORCEMENT; PIGTAIL MONKEYS	MACAQUES; PREFERENCES		y	n		no axis		databases	1
Fitzgerald, JK; Freedman, DJ; Fanini, A; Bennur, S; Gold, JI; Assad, JA	Biased Associative Representations in Parietal Cortex	2013	http://dx.doi.org/10.1016/j.neuron.2012.11.014	[Fitzgerald, Jamie K.; Freedman, David J.; Fanini, Alessandra; Assad, John A.] Harvard Univ, Sch Med, Dept Neurobiol, Boston, MA 02115 USA; [Freedman, David J.] Univ Chicago, Dept Neurobiol, Chicago, IL 60637 USA; [Bennur, Sharath; Gold, Joshua I.] Univ Penn, Dept Neurosci, Philadelphia, PA 19104 USA; [Assad, John A.] Ist Italian Tecnol, Ctr Neurosci & Cognit Syst UniTn, I-38068 Rovereto, Italy	Neurosciences	Neurosciences & Neurology		LATERAL INTRAPARIETAL AREA; PRIMATE PREFRONTAL CORTEX; PERCEPTUAL DECISIONS; TEMPORAL CORTEX; NEURONS; ATTENTION; MACAQUE; MONKEY; CATEGORIZATION; RESPONSES		y	n		no axis		databases	1	y
Minett, MS; Eijkelkamp, N; Wood, JN	Significant Determinants of Mouse Pain Behaviour	2014	http://dx.doi.org/10.1371/journal.pone.0104458	[Minett, Michael S.; Eijkelkamp, Niels; Wood, John N.] UCL, Wolfson Inst Biomed Res, Mol Nocicept Grp, London, England; [Eijkelkamp, Niels] Univ Med Ctr Utrecht, Lab Neuroimmunol & Dev Origins Dis, Utrecht, Netherlands	Multidisciplinary Sciences	Science & Technology - Other Topics		SENSORY NEURONS; MOLECULAR-BASIS; NOCICEPTION; COLD; DELETION; TRPA1; RECOMBINATION; HERITABILITY; HYPERALGESIA; EXPRESSION		y	y	n	detection		databases	1
Windsor, S; Paris, J; de Perera, TB	No role for direct touch using the pectoral fins, as an information gathering strategy in a blind fish	2011	http://dx.doi.org/10.1007/s00359-010-0615-4	[Windsor, Shane; Paris, James; de Perera, Theresa Burt] Univ Oxford, Dept Zool, Oxford OX1 3PS, England	Behavioral Sciences; Neurosciences; Physiology; Zoology	Behavioral Sciences; Neurosciences & Neurology; Physiology; Zoology	Cave fish; Navigation; Lateral line; Sensory system; Active touch	MEXICAN CAVE FISH; LATERAL-LINE SYSTEM; STATIONARY OBJECTS; FLOW-FIELD; DISCRIMINATION; STIMULUS		n			no directional preference		databases	1
Leal-Campanario, R; Delgado-GarcÃ­a, JM; Gruart, A	Microstimulation of the somatosensory cortex can substitute for vibrissa stimulation during pavlovian conditioning	2006	http://dx.doi.org/10.1073/pnas.0603584103	Univ Pablo Olavide, Div Neurosci, Seville 41013, Spain	Multidisciplinary Sciences	Science & Technology - Other Topics	associative learning; eyelid motor system; rabbits; sensory substitution; trace-conditioning paradigm	MYSTACIAL VIBRISSAE; EYELID RESPONSES; RABBIT; INTERNEURONS; INVOLVEMENT; EXTINCTION; PLASTICITY; NUCLEUS; NEURONS; REFLEX		n			higher processing		databases	1
Takeshima, Y; Gyoba, J	Pattern dot quantity affects auditory facilitation effects on visual object representations	2014	http://dx.doi.org/10.1068/p7540	[Takeshima, Yasuhiro; Gyoba, Jiro] Tohoku Univ, Grad Sch Arts & Letters, Dept Psychol, Aoba Ku, Sendai, Miyagi 9808576, Japan	Ophthalmology; Psychology; Psychology, Experimental	Ophthalmology; Psychology	audiovisual integration; multisensory perception; visual representation	BACKWARD-MASKING; MULTISENSORY INTEGRATION; CROSSMODAL FACILITATION; SUPERIOR COLLICULUS; GOODNESS; SOUND; PERCEPTION; SYMMETRY; ILLUSION; TIME		y	n		higher processing		databases	1
Delarue, J; Blumenthal, D	Temporal aspects of consumer preferences	2015	http://dx.doi.org/10.1016/j.cofs.2014.12.001	[Delarue, Julien; Blumenthal, David] AgroParisTech, UMR GENIAL Ingn Proc Aliments 1145, F-91300 Massy, France; [Delarue, Julien; Blumenthal, David] INRA, UMR GENIAL Ingn Proc Aliments 1145, F-91300 Massy, France	Food Science & Technology	Food Science & Technology		SENSORY SPECIFIC SATIETY; FLAVOR RELEASE; FOOD-PRODUCTS; LIKING; INTENSITY; PERCEPTION; RESPONSES; DYNAMICS; AROMA		n			human		databases	1
GarcÃ­a-PÃ©rez, MA; AlcalÃ¡-Quintana, R	THE DIFFERENCE MODEL WITH GUESSING EXPLAINS INTERVAL BIAS IN TWO-ALTERNATIVE FORCED-CHOICE DETECTION PROCEDURES	2010	http://dx.doi.org/10.1111/j.1745-459X.2010.00310.x	[Garcia-Perez, Miguel A.; Alcala-Quintana, Rocio] Univ Complutense, Fac Psicol, Dept Metodol, Madrid 28223, Spain	Food Science & Technology	Food Science & Technology		PAIRED PREFERENCE TESTS; SEQUENTIAL SENSITIVITY-ANALYSIS; EXPERIMENTAL CONFIRMATION; THURSTONIAN MODELS; EXTENDING DEPTH; DISCRIMINATION; THRESHOLD; PLACEBO; PERCEPTION; STAIRCASES		n			human		databases	1
Maereg, AT; Nagar, A; Reid, D; Secco, EL	Wearable Vibrotactile Haptic Device for Stiffness Discrimination during Virtual Interactions	2017	http://dx.doi.org/10.3389/frobt.2017.00042	[Maereg, Andualem Tadesse; Nagar, Atulya; Reid, David; Secco, Emanuele L.] Liverpool Hope Univ, Dept Math & Comp Sci, Robot Lab, Liverpool, Merseyside, England	Robotics	Robotics	haptics; vibrotactile; virtual interactions; stiffness; psychophysics	FEEDBACK; SOFTNESS		n			human		databases	1
Berberian N.; MacPherson A.; Giraud E.; Richardson L.; Thivierge J.-P.	Neuronal pattern separation of motion-relevant input in LIP activity	2017	https://www.scopus.com/inward/record.uri?eid=2-s2.0-85012066344&doi=10.1152%2fjn.00145.2016&partnerID=40&md5=0f7a2afaf8579b3367fd23199d1df2d7	[Berberian, Nareg; Giraud, Eloise; Richardson, Lydia; Thivierge, J. -P.] Univ Ottawa, Ctr Neural Dynam, 136 Jean Jacques Lussier,Vanier Hall,Off 2064, Ottawa, ON K1N 6N5, Canada; [Berberian, Nareg; Giraud, Eloise; Richardson, Lydia; Thivierge, J. -P.] Univ Ottawa, Sch Psychol, 136 Jean Jacques Lussier,Vanier Hall,Off 2064, Ottawa, ON K1N 6N5, Canada; [MacPherson, Amanda] McGill Univ, Dept Neurosc…	Neurosciences; Physiology	Neurosciences & Neurology; Physiology	pattern separation; decision making; computational model; lateral intraparietal cortex	LATERAL INTRAPARIETAL AREA; DECISION-MAKING; WORKING-MEMORY; PERCEPTUAL DECISION; PERSISTENT ACTIVITY; NEURAL INTEGRATORS; SENSORY NEURONS; PARIETAL CORTEX; DENTATE GYRUS; POPULATION	Action Potentials; Animals; Discrimination (Psychology); Macaca mulatta; Models, Neurological; Motion; Motion Perception; Neurons; Parietal Lobe; Photic Stimulation; Reaction Time; accuracy; animal experiment; Article; firing rate; lateral intraparietal area; Macaca; nerve cell network; nonhuman; parietal cortex; population model; prediction; priority journal; visual discrimination; visual stimul…	n			irrelevant		databases	2
TreviÃ±o, M	Stimulus similarity determines the prevalence of behavioral laterality in a visual discrimination task for mice	2014	http://dx.doi.org/10.1038/srep07569	Univ Guadalajara, Inst Neurociencias, Lab Plasticidad Cort & Aprendizaje Perceptual, Guadalajara, Jalisco, Mexico	Multidisciplinary Sciences	Science & Technology - Other Topics		RECEPTIVE-FIELDS; MODELS		y	y	n	no axis		databases	1
Hellmann, S; Zehetleitner, M; Rausch, M	Simultaneous Modeling of Choice, Confidence, and Response Time in Visual Perception	2023	http://dx.doi.org/10.1037/rev0000411	[Hellmann, Sebastian; Zehetleitner, Michael; Rausch, Manuel] Kathol Univ Eichstatt Ingolstadt, Philosoph Padag Fak, Allgemeine Psychol 2, Eichstatt, Germany; [Hellmann, Sebastian] Kathol Univ Eichstatt Ingolstadt, Philosoph Padag Fak, Allgemeine Psychol 2, Ostensrasse 25, D-85072 Eichstatt, Germany	Psychology; Psychology, Multidisciplinary	Psychology	cognitive modeling; confidence; decision-making; drift-diffusion model; sequential sampling models	DIFFUSION DECISION-MODEL; SIGNAL-DETECTION; SUPERIOR COLLICULUS; ACCURACY; RECOGNITION; PERFORMANCE; COMPUTATION; PARAMETERS; CERTAINTY; JUDGMENTS		n			not behavioural		databases	1	y
Fleming, SM; Maniscalco, B; Ko, Y; Amendi, N; Ro, T; Lau, H	Action-Specific Disruption of Perceptual Confidence	2015	http://dx.doi.org/10.1177/0956797614557697	[Fleming, Stephen M.] NYU, Ctr Neural Sci, New York, NY 10003 USA; [Fleming, Stephen M.] Univ Oxford, Dept Expt Psychol, Oxford OX1 2JD, England; [Maniscalco, Brian; Ko, Yoshiaki; Amendi, Namema; Lau, Hakwan] Columbia Univ, Dept Psychol, New York, NY 10027 USA; [Maniscalco, Brian] NINDS, NIH, Bethesda, MD 20892 USA; [Ro, Tony] CUNY City Coll, Dept Psychol, New York, NY 10031 USA; [Lau, Hakwan] Un…	Psychology, Multidisciplinary	Psychology	perception; motor processes; monitoring; open data	TRANSCRANIAL MAGNETIC STIMULATION; FRONTAL EYE FIELDS; PREMOTOR CORTEX; SIGNAL-DETECTION; NEURAL BASIS; DECISION; MOVEMENT; METACOGNITION; SELECTION; ERROR		y	n		human		databases	1	y
NÃ¤Ã¤tÃ¤nen, R	The mismatch negativity -: Where is the big fish?	2007	http://dx.doi.org/10.1027/0269-8803.21.34.133	[Naatanen, Risto] Univ Helsinki, Dept Psychol, Cognit Brain Res Unit, FIN-00014 Helsinki, Finland; [Naatanen, Risto] Univ Helsinki, Cognit Brain Res Unit, Dept Psychol, FIN-00014 Helsinki, Finland	Psychology, Biological; Neurosciences	Psychology; Neurosciences & Neurology	mismatch negativity (MMN); event-related potentials (ERP); auditory discrimination; change detection	EVENT-RELATED POTENTIALS; AUDITORY SENSORY MEMORY; 22Q11 DELETION SYNDROME; ELECTROPHYSIOLOGICAL EVIDENCE; INVOLUNTARY ATTENTION; VEGETATIVE STATE; BRAIN POTENTIALS; SCHIZOPHRENIA; DISCRIMINATION; RESPONSES		y	n		review		databases	1	y
Kim, IA; Cho, HY; Hautus, MJ; Lee, HS	Exploration of a new consumer test method based on metacognitive certainty	2020	http://dx.doi.org/10.1016/j.foodqual.2019.103857	[Kim, In-Ah; Cho, Ha-Yeon; Lee, Hye-Seong] Ewha Womans Univ, Dept Food Sci & Technol, Coll Engn, Seoul 03760, South Korea; [Hautus, Michael J.] Univ Auckland, Sch Psychol, Auckland, New Zealand	Food Science & Technology	Food Science & Technology	Authenticity test; Concept measurement; Metacognition; Signal detection theory (SDT); Consumer research	FACED APPLICABILITY TEST; DIFFERENCE DOSD METHOD; DUO-TRIO; A-NOT; SENSORY DISCRIMINATION; CONSTANT-REFERENCE; MULTIPLE STIMULI; ACCEPTANCE; PREFERENCE; CONFIDENCE		n			human		databases	1
Hollins, M; BensmaÃ¯a, SJ; Roy, EA	Vibrotaction and texture perception	2002	http://dx.doi.org/10.1016/S0166-4328(02)00154-7	Univ N Carolina, Dept Psychol, Chapel Hill, NC 27599 USA	Behavioral Sciences; Neurosciences	Behavioral Sciences; Neurosciences & Neurology	texture; roughness; vibration; adaptation; Pacinian	NEURAL CODING MECHANISMS; TACTILE ROUGHNESS; GROOVED SURFACES; TEMPORAL CUES; DISCRIMINATION		y	n		review		databases	1
Lamichhane, B; Adhikari, BM; Dhamala, M	Salience Network Activity in Perceptual Decisions	2016	http://dx.doi.org/10.1089/brain.2015.0392	[Lamichhane, Bidhan; Adhikari, Bhim M.; Dhamala, Mukesh] Georgia State Univ, Dept Phys & Astron, 1 Pk Pl,Room 431, Atlanta, GA 30303 USA; [Dhamala, Mukesh] Georgia State Univ, Neurosci Inst, Atlanta, GA 30303 USA; [Dhamala, Mukesh] Georgia State Univ, Ctr Behav Neurosci, Ctr Nanoopt, Ctr Diagnost & Therapeut, Atlanta, GA 30303 USA	Neurosciences	Neurosciences & Neurology	anterior insulae; dorsal anterior cingulate cortex; functional magnetic resonance imaging; salience network; task difficulty			y	n		human		databases	1
Knapen, T; Brascamp, J; Adams, WJ; Graf, EW	The spatial scale of perceptual memory in ambiguous figure perception	2009	http://dx.doi.org/10.1167/9.13.16	[Knapen, Tomas] Univ Paris 05, Lab Psychol Percept, Paris, France; [Knapen, Tomas; Brascamp, Jan] Univ Utrecht, Helmholtz Inst, Utrecht, Netherlands; [Brascamp, Jan] Vanderbilt Univ, Dept Psychol, Nashville, TN 37240 USA; [Adams, Wendy J.; Graf, Erich W.] Univ Southampton, Dept Psychol, Southampton SO9 5NH, Hants, England	Ophthalmology	Ophthalmology	perceptual bistability; perceptual memory; perceptual stabilization; perceptual decision; eye movements; retinotopic organization	BINOCULAR-RIVALRY; STABILIZATION; FREQUENCY		y	n		human		databases	1
Yang, HDA; O'Connor, DH	Cortical adaptation and tactile perception	2014	http://dx.doi.org/10.1038/nn.3847	[Yang, Hongdian] Johns Hopkins Univ, Sch Med, Solomon H Snyder Dept Neurosci, Baltimore, MD 21218 USA; Johns Hopkins Univ, Sch Med, Brain Sci Inst, Baltimore, MD 21205 USA	Neurosciences	Neurosciences & Neurology		RAT WHISKER SYSTEM; BARREL CORTEX; DISCRIMINATION; BEHAVIOR; MICROSTIMULATION; FEATURES		y	n		review		databases	1
Vossen, RM; Gelin, JL; Hettinga, K; Andre, R; Erni, P; BodnÃ¡r, I; Cayeux, I	Improving plant-based protein drinks: The potential of flavors for cross-modal enhancement of fat perception	2024	http://dx.doi.org/10.1016/j.lwt.2024.117016	[Vossen, R. M.] dsm firmenich, Texture & Hlth Div, Trainee Sci & Res & Taste, Rue Bergere 7, CH-1242 Satigny, Switzerland; [Vossen, R. M.; Hettinga, K.] Wageningen Univ & Res, Food Qual & Design, Bornse Weilanden 9, NL-6708WG Wageningen, Netherlands; [Gelin, J. -L.; Bodnar, I.] dsm firmenich, Innovat Dept, Taste Texture & Hlth Div, Rue Bergere 7, CH-1242 Satigny, Switzerland; [Andre, R.; Erni, P.…	Food Science & Technology	Food Science & Technology	Olfaction; Mouthfeel; Congruency; Tribology; Rheology	SENSORY PERCEPTION; VISCOSITY; EMULSIONS; TASTE; CREAMINESS; STIMULI		n			human		databases	1	y
Lakshminarayanan, K; Shah, RK; Yao, YF; Madathil, D	The Effects of Subthreshold Vibratory Noise on Cortical Activity During Motor Imagery	2023	http://dx.doi.org/10.1123/mc.2022-0061	[Lakshminarayanan, Kishor] Vellore Inst Technol, Sch Elect Engn, Dept Sensors & Biomed Engn, Vellore, India; [Shah, Rakshit] Cleveland State Univ, Cleveland, OH USA; [Yao, Yifei] Shanghai Jiao Tong Univ, Shanghai, Peoples R China; [Madathil, Deepa] OP Jindal Global Univ, Jindal Inst Behav Sci, Sonipat, Haryana, India	Neurosciences; Sport Sciences	Neurosciences & Neurology; Sport Sciences	virtual reality; vibratory stimulation; kinesthetic motor imagery; brain-computer interface; electroencephalography; event-related desynchronization; machine learning	VIRTUAL-REALITY; REHABILITATION; RECOVERY; STROKE		y	n		human		databases	1	y
Andermann, ML; Moore, CI	A somatotopic map of vibrissa motion direction within a barrel column	2006	http://dx.doi.org/10.1038/nn1671	MIT, McGovern Inst Brain Res, Cambridge, MA 02139 USA; MIT, Dept Brain & Cognit Sci, Cambridge, MA 02139 USA; Harvard Univ, Program Biophys, Boston, MA 02115 USA	Neurosciences	Neurosciences & Neurology		VISUAL-CORTEX; ORIENTATION SELECTIVITY; HORIZONTAL CONNECTIONS; RECEPTIVE-FIELDS; STRIATE CORTEX; IN-VIVO; RAT; PLASTICITY; PREFERENCE; NEURONS		n			not behavioural		databases	1
Muralidharan, A; Rousche, PJ	Decoding of auditory cortex signals with a LAMSTAR neural network	2005	http://dx.doi.org/10.1179/016164105X18089	Case Western Reserve Univ, Dept Biomed Engn, Cleveland, OH 44106 USA; Univ Illinois, Dept Bioengn, Chicago, IL USA	Clinical Neurology; Neurosciences	Neurosciences & Neurology	auditory cortex signals; auditory cortex decoding; mathematical models; tonal stimuli to rats; discharge rate; tungsten wire electrode array; LAMSTAR neural network; input sub-word			n			irrelevant		databases	1
ChÃ©reau, R; Bawa, T; Fodoulian, L; Carleton, A; PagÃ¨s, S; Holtmaat, A	Dynamic perceptual feature selectivity in primary somatosensory cortex upon reversal learning	2020	https://www.scopus.com/inward/record.uri?eid=2-s2.0-85086877720&doi=10.1038%2fs41467-020-17005-x&partnerID=40&md5=f178e6db0d435b4f3085bef388aed0ef	[Chereau, Ronan; Bawa, Tanika; Fodoulian, Leon; Carleton, Alan; Pages, Stephane; Holtmaat, Anthony] Univ Geneva, CMU, Dept Basic Neurosci, Rue Michel Servet 1, CH-1211 Geneva, Switzerland; [Chereau, Ronan; Bawa, Tanika; Fodoulian, Leon; Carleton, Alan; Pages, Stephane; Holtmaat, Anthony] Univ Geneva, CMU, Ctr Neurosci, Rue Michel Servet 1, CH-1211 Geneva, Switzerland; [Bawa, Tanika; Fodoulian, Le…	Multidisciplinary Sciences	Science & Technology - Other Topics		CELLULAR RESOLUTION; PROJECTION NEURONS; MOUSE; MOTION; REPRESENTATIONS; ORGANIZATION; CONNECTIONS; DENDRITES; SIGNALS	Animals; Behavior, Animal; Calcium Signaling; Choice Behavior; Discrimination, Psychological; Male; Mice, Inbred C57BL; Neurons; Perception; Reversal Learning; Reward; Sensation; Somatosensory Cortex; Time Factors; brain; learning; neurology; rodent; subpopulation; animal experiment; article; male; mouse; nerve cell; nonhuman; primary somatosensory cortex; reversal learning; reward; animal; anima…	n			higher processing		databases	2
Iwata, K; Kamo, H; Ogawa, A; Tsuboi, Y; Noma, N; Mitsuhashi, Y; Taira, M; Koshikawa, N; Kitagawa, J	Anterior Cingulate cortical neuronal activity during perception of noxious thermal stimuli in monkeys	2005	http://dx.doi.org/10.1152/jn.00190.2005	Nihon Univ, Sch Dent, Dept Physiol, Chiyoda Ku, Tokyo 1018310, Japan; Nihon Univ, Sch Dent, Dent Res Ctr, Div Funct Morphol, Tokyo 101, Japan; Nihon Univ, Sch Dent, Dept Pharmacol, Tokyo 101, Japan; Nihon Univ, Sch Dent, Dept Prosthodont, Tokyo 101, Japan; Nihon Univ, Grad Sch Med Sci, Div Appl Syst Neurosci Adv Med Res Ctr, Tokyo, Japan; Nihon Univ, Sch Dent, Dept Oral & Maxillofacial Surg, Toky…	Neurosciences; Physiology	Neurosciences & Neurology; Physiology		MEDULLARY DORSAL-HORN; NOCICEPTIVE NEURONS; PERCEIVED INTENSITY; ENCODING PROCESS; MEDIAL THALAMUS; FRONTAL-CORTEX; PAIN-AVOIDANCE; CONNECTIONS; ACTIVATION; RESPONSES		n			not behavioural		databases	1
Garcia, K; Ennis, JM; Prinyawiwatkul, W	RECONSIDERING THE SPECIFIED TETRAD TEST	2013	http://dx.doi.org/10.1111/joss.12060	[Garcia, Karen; Prinyawiwatkul, Witoon] Louisiana State Univ, Ctr Agr, Dept Food Sci, Baton Rouge, LA 70803 USA; [Ennis, John M.] Inst Percept, Richmond, VA USA	Food Science & Technology	Food Science & Technology		DIFFERENCE TESTS; SAME-DIFFERENT; THURSTONIAN MODELS; TRIANGLE TESTS; DISCRIMINATION; VARIANCE; MEMORY; SENSITIVITY; 2-AFC; POWER		n			irrelevant		databases	1
SEUNG, HS; SOMPOLINSKY, H	SIMPLE-MODELS FOR READING NEURONAL POPULATION CODES	1993	http://dx.doi.org/10.1073/pnas.90.22.10749	HEBREW UNIV JERUSALEM,RACAH INST PHYS,IL-91904 JERUSALEM,ISRAEL; HEBREW UNIV JERUSALEM,CTR NEURAL COMP,IL-91904 JERUSALEM,ISRAEL	Multidisciplinary Sciences	Science & Technology - Other Topics	POPULATION VECTOR; MAXIMUM LIKELIHOOD; TUNING CURVES; PERCEPTUAL LEARNING; ORIENTATION	STRIATE CORTICAL-NEURONS; PRIMARY VISUAL-CORTEX; DISCRIMINATION; ORIENTATION; INFORMATION; DIRECTION; MOTION; CELLS		n			irrelevant		databases	1
Campo, AT; Zainos, A; VÃ¡zquez, Y; Segarra, RA; Alvarez, M; Deco, G; DÃ­az, H; Parra, S; Romo, R; Rossi-Pool, R	Thalamocortical interactions shape hierarchical neural variability during stimulus perception	2024	http://dx.doi.org/10.1016/j.isci.2024.110065	[Campo, Adria Tauste] Univ Politecn Cataluna, Dept Phys, Computat Biol & Complex Syst Grp, Avinguda Dr Maranon 44-50, Barcelona 08028, Catalonia, Spain; [Zainos, Antonio; Vazquez, Yuriria; Alvarez, Manuel; Diaz, Hector; Parra, Sergio; Rossi-Pool, Roman] Univ Nacl Autonoma Mexico, Inst Fisiol Celular Neurociencias, Mexico City 04510, Mexico; [Deco, Gustavo] Pompeu Fabra Univ, Ctr Brain & Cognit CB…	Multidisciplinary Sciences	Science & Technology - Other Topics		SOMATOSENSORY CORTEX; PRIMATE; THALAMUS; CONNECTIVITY; NEURONS; DRIVEN; DISCRIMINATION; INFORMATION; FREQUENCY; NETWORKS		y	n		detection		databases	1	y
Sterr, A; MÃ¼ller, MM; Elbert, T; Rockstroh, B; Pantev, C; Taub, E	Perceptual correlates of changes in cortical representation of fingers in blind multifinger Braille readers	1998		Univ Konstanz, Dept Psychol, D-78457 Konstanz, Germany; Univ Munster, Inst Expt Audiol, D-48129 Munster, Germany; Univ Alabama, Dept Psychol, Birmingham, AL 35294 USA	Neurosciences	Neurosciences & Neurology	blindness; Braille reading; cortical reorganization; somatosensory; sensory deafferentation; tactile perception; cortex; organization; Semmes-Weinstein monofilaments	ADULT OWL MONKEYS; FREQUENCY-DISCRIMINATION TASK; PRIMARY SOMATOSENSORY CORTEX; AREA 3B; REORGANIZATION; AMPUTATION; HAND; STIMULATION; PLASTICITY; INJURY		n			human		databases	1
Kerr J.R.; Kemp P.S.	Masking a fish's detection of environmental stimuli: application to improving downstream migration at river infrastructure	2019	https://www.scopus.com/inward/record.uri?eid=2-s2.0-85059038050&doi=10.1111%2fjfb.13812&partnerID=40&md5=654f4c5fcdfd238b74c14e52a1df0b4e	J.R. Kerr; International Centre for Ecohydraulics Research, Faculty of Engineering and Physical Sciences, Department of Civil, Maritime and Environmental Engineering, University of Southampton, Southampton, United Kingdom; email: j.kerr@soton.ac.uk	Fisheries; Marine & Freshwater Biology	Fisheries; Marine & Freshwater Biology	brown trout; fish behaviour; bypass entrance; sensory ecology; signal detection theory; velocity gradient	PACIFIC SALMONID SMOLTS; SIGNAL-DETECTION-THEORY; JUVENILE AMERICAN SHAD; ACCELERATING FLOW; BEHAVIOR; PASSAGE; WATER; NOISE; LIGHT; DISCRIMINATION	Animal Migration; Animals; Behavior, Animal; Fisheries; Hydrodynamics; Physical Stimulation; Rivers; Seafood; Trout; Water Movements; animal; animal behavior; chemistry; fishery; hydrodynamics; physical stimulation; physiology; population migration; river; salmonine; sea food; water flow	y	n		no axis		databases	2
Freeman, WJ	A cinematographic hypothesis of cortical dynamics in perception	2006	http://dx.doi.org/10.1016/j.ijpsycho.2005.12.009	Univ Calif Berkeley, Dept Mol & Cell Biol, Berkeley, CA 94720 USA	Psychology, Biological; Neurosciences; Physiology; Psychology; Psychology, Experimental	Psychology; Neurosciences & Neurology; Physiology	beta-gamma EEG oscillations; cinematographic brain dynamics; chaotic itinerancy; field theory; phase transitions; pragmatic information; spatial EEG patterns	BACKGROUND EEG ACTIVITY; NEUROBIOLOGICAL THEORY; MULTICORTICAL PATTERNS; STATE TRANSITIONS; SPATIAL-PATTERNS; OLFACTORY EEG; GAMMA EEGS; SCALP EEG; PHASE; SYNCHRONIZATION		y	n		no axis		databases	1	y
Bremmer, F; Klam, F; Duhamel, JR; Ben Hamed, S; Graf, W	Visual-vestibular interactive responses in the macaque ventral intraparietal area (VIP)	2002	http://dx.doi.org/10.1046/j.1460-9568.2002.02206.x	Univ Marburg, Dept Neurophys, D-35032 Marburg, Germany; Coll France, CNRS, Lab Physiol Percept & Act, F-75231 Paris, France; CNRS, UPR 9075, Inst Cognit Sci, F-69675 Bron, France	Neurosciences	Neurosciences & Neurology	parietal; perception; primate; self-motion; vestibular	PURSUIT EYE-MOVEMENTS; RAPID BEHAVIORAL MODIFICATION; MONKEYS MACACA-FASCICULARIS; SUPERIOR TEMPORAL AREA; HEAD DIRECTION CELLS; OPTIC FLOW PATTERNS; PARIETAL CORTEX; CEREBELLAR FLOCCULUS; NEURONAL-ACTIVITY; PURKINJE-CELLS		n			not behavioural		databases	1
Chiou, R; Ralph, MAL	The anterior temporal cortex is a primary semantic source of top-down influences on object recognition	2016	http://dx.doi.org/10.1016/j.cortex.2016.03.007	[Chiou, Rocco; Ralph, Matthew A. Lambon] Univ Manchester, Sch Psychol Sci, NARU, Manchester M13 9PL, Lancs, England	Behavioral Sciences; Neurosciences; Psychology, Experimental	Behavioral Sciences; Neurosciences & Neurology; Psychology	Anterior temporal lobe; TMS; Perception; Semantic memory; Representational geometry	THETA-BURST STIMULATION; REPRESENTATION; KNOWLEDGE; DEMENTIA; WORD; COMPUTATION; TYPICALITY; COGNITION; CONCRETE; LOBES		n			irrelevant		databases	1
Fouilloux, CA; Stynoski, JL; Yovanovich, CAM; Rojas, B	Visual environment of rearing sites affects Iarval response to perceived risk in poison frogs	2023	http://dx.doi.org/10.1242/jeb.245822	[Fouilloux, Chloe A.; Rojas, Bibiana] Univ Jyvaskyla, Dept Biol & Environm Sci, Jyvaskyla 40014, Finland; [Stynoski, Jennifer L.] Univ Costa Rica, Clodomiro Picado Inst, San Jose 2060, Costa Rica; [Yovanovich, Carola A. M.] Univ Sussex, Sch Life Sci, Brighton BN1 9QG, England; [Rojas, Bibiana] Univ Vet Med Vienna, Konrad Lorenz Inst Ethol, Dept Interdisciplinary Life Sci, A-1160 Vienna, Austria	Biology; Zoology	Life Sciences & Biomedicine - Other Topics; Zoology	Larval vision; Phytotelmata; Poison frog; Predator-prey interactions; Sensory ecology; Limited visibility	PREDATOR-PREY INTERACTIONS; TURBIDITY; RECOGNITION; LIGHT; PLASTICITY; TADPOLES; BEHAVIOR; GUPPIES; RETINA; DIET		y	n		no axis		databases	1	y
Schaefer, HM	Visual communication: evolution, ecology, and functional mechanisms	2010	http://dx.doi.org/10.1007/978-3-642-02624-9_1	Univ Freiburg, Dept Anim Ecol & Evolutionary Biol, D-7800 Freiburg, Germany	Biology	Life Sciences & Biomedicine - Other Topics		DISRUPTIVE COLORATION; SEXUAL SELECTION; FLOWER COLOR; FEMALE PREFERENCE; SIGNAL; FRUIT; CONSPICUOUSNESS; CAMOUFLAGE; PATTERNS; VISION		y	n		review		databases	1	y
Paraskevoudi, N; SanMiguel, I	Self-generation and sound intensity interactively modulate perceptual bias, but not perceptual sensitivity	2021	http://dx.doi.org/10.1038/s41598-021-96346-z	[Paraskevoudi, Nadia; SanMiguel, Iria] Univ Barcelona, Dept Clin Psychol & Psychobiol, Brainlab Cognit Neurosci Res Grp, P Vall dHebron 171, Barcelona 08035, Spain; [Paraskevoudi, Nadia; SanMiguel, Iria] Univ Barcelona, Inst Neurosci, Barcelona, Spain; [SanMiguel, Iria] Inst Recerca St Joan Deu, Esplugas de Llobregat, Spain	Multidisciplinary Sciences	Science & Technology - Other Topics		SENSORY ATTENUATION; CONFIDENCE-INTERVALS; COROLLARY DISCHARGE; INITIATED SOUNDS; EVOKED-RESPONSES; AUDITORY ERPS; EFFECT SIZE; SUPPRESSION; MECHANISMS; AGENCY		n			human		databases	1
Pardasani, M; Ramakrishnan, AM; Mahajan, S; Kantroo, M; McGowan, E; Das, S; Srikanth, P; Pandey, S; Abraham, NM	Perceptual learning deficits mediated by somatostatin releasing inhibitory interneurons of olfactory bulb in an early life stress mouse model	2023	http://dx.doi.org/10.1038/s41380-023-02244-3	[Pardasani, Meenakshi; Ramakrishnan, Anantha Maharasi; Mahajan, Sarang; Kantroo, Meher; McGowan, Eleanor; Das, Susobhan; Srikanth, Priyadharshini; Pandey, Sanyukta; Abraham, Nixon M.] Indian Inst Sci Educ & Res IISER, Lab Neural Circuits & Behav LNCB, Dept Biol, Pune 411008, Maharashtra, India	Biochemistry & Molecular Biology; Neurosciences; Psychiatry	Biochemistry & Molecular Biology; Neurosciences & Neurology; Psychiatry		ODOR DISCRIMINATION; ADULT NEUROGENESIS; BULBECTOMIZED RAT; DEPRESSION; RECEPTOR; ACTIVATION; SIMILARITY; PLASTICITY; HORMONE; ANXIETY		y	n		no axis		databases	1	y
Araneda, R; Moura, SS; Dricot, L; De Volder, AG	Beat Detection Recruits the Visual Cortex in Early Blind Subjects	2021	http://dx.doi.org/10.3390/life11040296	[Araneda, Rodrigo; Moura, Sandra Silva; De Volder, Anne G.] Catholic Univ Louvain, Motor Skill Learning & Intens Neurorehabil Lab MS, Inst Neurosci IoNS, B-1200 Brussels, Belgium; [Araneda, Rodrigo; Moura, Sandra Silva; De Volder, Anne G.] Catholic Univ Louvain, COSY Sect, B-1200 Brussels, Belgium; [Dricot, Laurence] Catholic Univ Louvain, Inst Neurosci IoNS, B-1200 Brussels, Belgium; [Dricot, La…	Biology; Microbiology	Life Sciences & Biomedicine - Other Topics; Microbiology	beat perception; rhythm perception; multisensory integration; touch; vision; early blindness	PERCEPTION		n			human		databases	1
Maertens, M; Wichmann, FA	When luminance increment thresholds depend on apparent lightness	2013	http://dx.doi.org/10.1167/13.6.21	[Maertens, Marianne] Tech Univ Berlin, Dept Software Engn & Theoret Comp Sci, Modelling Cognit Proc Grp, Berlin, Germany; [Wichmann, Felix A.] Univ Tubingen, Math Nat Wissensch Fak, AG Neuronale Informationsverarbeitung, Tubingen, Germany; [Wichmann, Felix A.] Bernstein Ctr Computat Neurosci, Tubingen, Germany; [Wichmann, Felix A.] Max Planck Inst Intelligente Syst, Abt Empir Inferenz, Tubingen, …	Ophthalmology	Ophthalmology	lightness; luminance; transfer function; discrimination; appearance; Weber's law; assimilation	BRIGHTNESS; CONTRAST		y	n		human		databases	1
Liu L.D.; Haefner R.M.; Pack C.C.	A neural basis for the spatial suppression of visual motion perception	2016	https://www.scopus.com/inward/record.uri?eid=2-s2.0-84971668011&doi=10.7554%2feLife.16167&partnerID=40&md5=75720a015c7e5290cb562adb01671924	[Liu, Liu D.; Pack, Christopher C.] McGill Univ, Montreal Neurol Inst, Dept Neurol & Neurosurg, Montreal, PQ H3A 2B4, Canada; [Haefner, Ralf M.] Univ Rochester, Dept Brain & Cognit Sci, Rochester, NY 14627 USA	Biology	Life Sciences & Biomedicine - Other Topics		CENTER-SURROUND INTERACTIONS; CHOICE-RELATED ACTIVITY; CORTICAL AREA MT; RECEPTIVE-FIELD; PSYCHOPHYSICAL PERFORMANCE; INTERNEURONAL CORRELATIONS; CORRELATED VARIABILITY; NOISE CORRELATIONS; ALERT MACAQUE; EYE-MOVEMENTS	Animals; Computer Simulation; Female; Macaca mulatta; Models, Neurological; Motion Perception; Neurons; Visual Cortex; adult; Article; artificial neural network; decision making; electrophysiological procedures; female; major depression; mathematical parameters; movement perception; noise measurement; nonhuman; sensitivity analysis; signal processing; spatial analysis; animal; biological model; c…	y	n		detection		databases	2
Reinagel, P	Speed and Accuracy of Visual Motion Discrimination by Rats	2013	http://dx.doi.org/10.1371/journal.pone.0068505	Univ Calif San Diego, Div Biol Sci, Neurobiol Sect, La Jolla, CA 92093 USA	Multidisciplinary Sciences	Science & Technology - Other Topics		PERCEPTUAL DECISION-MAKING; PARIETAL CORTEX; NEURAL BASIS; MACAQUE MT; NEURONS; TIME; RESPONSES; TASKS; PERFORMANCE; INTEGRATION		y	n		detection		databases	1
Montani, F; Rosso, OA; Schultz, SR	Discrimination measure of correlations in a population of neurons by using the Jensen-Shannon divergence.	2007		[Montani, F.; Schultz, S. R.] Univ London Imperial Coll Sci Technol & Med, Dept Bioengn, London SW7 2AZ, England; [Rosso, O. A.] Univ Buenos Aire, Fac Cienc Exactas & Nat, Inst Calculo, RA-1428 Buenos Aires, DF, Argentina	Mechanics; Physics, Multidisciplinary; Statistics & Probability	Mechanics; Physics; Mathematics	neuron populations; discrimination measures; correlations; visual cortex; Jensen-Shannon divergence	CAT VISUAL-CORTEX; CROSS-CORRELATION ANALYSIS; STRIATE CORTEX; FUNCTIONAL ARCHITECTURE; SPIKE TRAINS; INFORMATION; CONNECTIVITY; ORGANIZATION; MODULATION; DISCHARGE		n			irrelevant		databases	1
O'Dowd, A; Hirst, RJ; Setti, A; Kenny, RA; Newell, FN	Individual differences in seated resting heart rate are associated with multisensory perceptual function in older adults	2024	http://dx.doi.org/10.1111/psyp.14430	[O'Dowd, Alan; Hirst, Rebecca J.; Newell, Fiona N.] Trinity Coll Dublin, Sch Psychol, Dublin, Ireland; [O'Dowd, Alan; Hirst, Rebecca J.; Newell, Fiona N.] Trinity Coll Dublin, Inst Neurosci, Dublin, Ireland; [O'Dowd, Alan; Hirst, Rebecca J.; Setti, Annalisa; Kenny, Rose Anne] Trinity Coll Dublin, Irish Longitudinal Study Ageing, Dublin, Ireland; [Setti, Annalisa] Univ Coll Cork, Sch Appl Psychol,…	Psychology, Biological; Neurosciences; Physiology; Psychology; Psychology, Experimental	Psychology; Neurosciences & Neurology; Physiology	aging; cardiovascular; multisensory; sound-induced flash illusion	FLICKER FUSION THRESHOLD; ALPHA-BAND OSCILLATIONS; INDUCED FLASH ILLUSION; ARTERIAL STIFFNESS; SENSORY THRESHOLDS; ANGULAR GYRUS; PHASE; INTEGRATION; COMMUNITY; BRAIN		n			human		databases	1	y
Arce-Lopera, C; Masuda, T; Kimura, A; Wada, Y; Okajima, K	Model of vegetable freshness perception using luminance cues	2015	http://dx.doi.org/10.1016/j.foodqual.2014.06.010	[Arce-Lopera, C.] ICESI Univ, Fac Engn, Pance 122135, Colombia; [Arce-Lopera, C.; Okajima, K.] Yokohama Natl Univ, Fac Environm & Informat Sci, Hodogaya Ku, Yokohama, Kanagawa 2408501, Japan; [Masuda, T.; Kimura, A.; Wada, Y.] Natl Food Res Inst, Natl Agr & Food Res Org, Food Funct Div, Tsukuba, Ibaraki 3058642, Japan; [Kimura, A.] Tokyo Denki Univ, Chiba 2701382, Japan	Food Science & Technology	Food Science & Technology	Visual freshness perception; Luminance distribution; Image analysis; Statistics; Vegetables	QUANTIFYING NONHOMOGENEOUS COLORS; IMAGE STATISTICS; ILLUMINATION		n			human		databases	1
Tajima, CI; Tajima, S; Koida, K; Komatsu, H; Aihara, K; Suzuki, H	Population Code Dynamics in Categorical Perception	2016	http://dx.doi.org/10.1038/srep22536	[Tajima, Chihiro I.; Aihara, Kazuyuki; Suzuki, Hideyuki] Univ Tokyo, Grad Sch Informat Sci & Technol, Bunkyo Ku, 7-3-1 Hongo, Tokyo 1138656, Japan; [Tajima, Satohiro] Univ Geneva, Dept Basic Neurosci, 1 Rue Michel Servet, CH-1211 Geneva, Switzerland; [Koida, Kowa] Toyohashi Univ Technol, EIIRIS, Tempaku Ku, 1-1 Hibarigaoka, Toyohashi, Aichi 4418580, Japan; [Komatsu, Hidehiko; Aihara, Kazuyuki] Na…	Multidisciplinary Sciences	Science & Technology - Other Topics		INFERIOR TEMPORAL CORTEX; BASIC COLOR CATEGORIES; ASSOCIATIVE REPRESENTATIONS; VISUAL CATEGORIES; COGNITIVE CONTROL; NEURONS; SELECTIVITY; ARCHITECTURE; INFORMATION; MECHANISMS		y	n		theoretical		databases	1
Craighero, L; Lunghi, M; Leo, I; Ghirardi, V; Simion, F	Newborns' attention is driven by the translational movement	2016	http://dx.doi.org/10.1080/13506285.2017.1322651	[Craighero, Laila; Ghirardi, Valentina] Univ Ferrara, Dipartimento Sci Biomed & Chirurg Specialist, Via Fossato Mortara 17-19, I-44100 Ferrara, Italy; [Lunghi, Marco; Leo, Irene; Simion, Francesca] Univ Padua, Dipartimento Psicol Sviluppo & Socializzaz, Padua, Italy	Psychology, Experimental	Psychology	Biological motion; Point-Light Displays; preferential looking technique; proactive gaze; sensory-motor representations	GOAL-DIRECTED ACTIONS; BIOLOGICAL MOTION; VISUOSPATIAL ATTENTION; MAGNETIC STIMULATION; EYE-MOVEMENTS; INFANTS; PERCEPTION; HAND; PREFERENCES; EXCITABILITY		n			human		databases	1
Grasso, R	Blind-Spots in Aristotle's Doctrine of the Perceptual Mean	2020	http://dx.doi.org/10.1515/apeiron-2018-0060	[Grasso, Roberto] Univ Estadual Campinas, Philosophy, Campinas, Brazil	Philosophy	Philosophy	Aristotle; perception; blind-spot; mean; homeostasis			n			irrelevant		databases	1
Lepousez, G; Lledo, PM	Odor Discrimination Requires Proper Olfactory Fast Oscillations in Awake Mice	2013	http://dx.doi.org/10.1016/j.neuron.2013.07.025	[Lepousez, Gabriel; Lledo, Pierre-Marie] Inst Pasteur, Lab Percept & Memory, F-75015 Paris, France; [Lepousez, Gabriel; Lledo, Pierre-Marie] CNRS, UMR 3571, F-75015 Paris, France	Neurosciences	Neurosciences & Neurology		GAMMA-OSCILLATIONS; MITRAL CELLS; BULB; INHIBITION; SYNCHRONIZATION; SYNAPSES; PROPAGATION; EXCITATION; RECEPTORS; RECURRENT		y	n		no axis		databases	1
Hall, G	Learning about associatively activated stimulus representations: Implications for acquired equivalence and perceptual learning	1996	http://dx.doi.org/10.3758/BF03198973		Psychology, Biological; Behavioral Sciences; Psychology, Experimental; Zoology	Psychology; Behavioral Sciences; Zoology		CONDITIONAL DISCRIMINATION PERFORMANCE; MATCHING-TO-SAMPLE; LATENT INHIBITION; MAZE DISCRIMINATIONS; PIGEONS; CUES; AVERSIONS; DISTINCTIVENESS; ACQUISITION; RATS		n			review		databases	1
DiMattina, C	Fast adaptive estimation of multidimensional psychometric functions	2015	http://dx.doi.org/10.1167/15.9.5	[DiMattina, Christopher] Florida Gulf Coast Univ, Dept Psychol, Computat Percept Lab, Ft Myers, FL 33965 USA	Ophthalmology	Ophthalmology	adaptive stimulus generation; psychophysical methods; computational modeling	EXPERIMENTAL-DESIGN; ORIENTATION; TEXTURE; INFORMATION; CONTRAST; MODELS; DISCRIMINATION; INTEGRATION; STIMULUS; NEURONS		y	n		theoretical		databases	1
Wegiriya, H; Herzig, N; Abad, SA; Sadati, SMH; Nanayakkara, T	A Stiffness Controllable Multimodal Whisker Sensor Follicle for Texture Comparison	2020	http://dx.doi.org/10.1109/JSEN.2019.2951755	[Wegiriya, Hasitha] Kings Coll London, Fac Nat & Math Sci, London WC2R 2LS, England; [Wegiriya, Hasitha; Nanayakkara, Thrishantha] Imperial Coll London, Dyson Sch Design Engn, London SW7 2DB, England; [Herzig, Nicolas] Univ Sheffield, Automat Control & Syst Engn Dept, Sheffield S1 3JD, S Yorkshire, England; [Abad, Sara-Adela] UCL, Dept Mech Engn, London WC1E 6BT, England; [Abad, Sara-Adela] Inst …	Engineering, Electrical & Electronic; Instruments & Instrumentation; Physics, Applied	Engineering; Instruments & Instrumentation; Physics	Whisker sensors; tactile sensors; soft robotic sensor; bio-inspired sensors; stiffness controllable sensors; multimodal sensors	TACTILE DISCRIMINATION; INNERVATION; BEHAVIOR		y	n		irrelevant		databases	1
Venkatraman, S; Carmena, JM	Active Sensing of Target Location Encoded by Cortical Microstimulation	2011	http://dx.doi.org/10.1109/TNSRE.2011.2117441	[Carmena, Jose M.] Univ Calif Berkeley, Dept Elect Engn & Comp Sci, Helen Wills Neurosci Inst, Berkeley, CA 94720 USA; [Carmena, Jose M.] Univ Calif Berkeley, Program Cognit Sci, Berkeley, CA 94720 USA	Engineering, Biomedical; Rehabilitation	Engineering; Rehabilitation	Brain-machine interfaces; intracortical microstimulation; neural prosthesis	INTRACORTICAL MICROSTIMULATION; ELECTRICAL-STIMULATION; CORTEX; RAT; DISCRIMINATION; SYSTEM; EXPERIENCE; BEHAVIOR; WHISKING		y	n		no axis		databases	1
Sun, Y; Sun, XW; Wang, YF; Fu, QF	Crossmodal Transfer and Its Cognitive Neural Mechanisms	2024	http://dx.doi.org/10.16476/j.pibb.2022.0508	[Sun, Ying; Sun, Xun-Wei; Wang, Yi-Fan; Fu, Qiu-Fang] Chinese Acad Sci, Inst Psychol, State Key Lab Brain & Cognit Sci, Beijing 100101, Peoples R China; [Sun, Ying; Wang, Yi-Fan; Fu, Qiu-Fang] Univ Chinese Acad Sci, Dept Psychol, Beijing 100049, Peoples R China; [Sun, Xun-Wei] Peking Univ, Sch Psychol & Cognit Sci, Beijing 100871, Peoples R China	Biochemistry & Molecular Biology; Biophysics	Biochemistry & Molecular Biology; Biophysics	crossmodal transfer; multisensory representation; crossmodal recognition; modality dominance; metamodal theory	MODAL OBJECT RECOGNITION; TEMPORAL DISCRIMINATION; CATEGORY KNOWLEDGE; MULTISENSORY INTEGRATION; AUDITORY SUBSTITUTION; SENSORY SUBSTITUTION; ANALOGICAL TRANSFER; CORTEX ACTIVATION; VISUAL EXPERIENCE; BUMBLE BEES		y	n		review		databases	1	y
Kim, JK; Zatorre, RJ	Can you hear shapes you touch?	2010	http://dx.doi.org/10.1007/s00221-010-2178-6	[Kim, Jung-Kyong; Zatorre, Robert J.] McGill Univ, Dept Neuropsychol, Montreal Neurol Inst, Montreal, PQ H3A 2B4, Canada	Neurosciences	Neurosciences & Neurology	Shape; Sensory substitution; Learning; Auditory perception; Tactile	FREQUENCY-DISCRIMINATION TASK; PRIMARY VISUAL-CORTEX; TOP-DOWN INFLUENCES; AUDITORY SUBSTITUTION; OBJECT RECOGNITION; OWL MONKEYS; ORIENTATION; VISION; PERCEPTION; REORGANIZATION		n			irrelevant		databases	1
Ernst, MO	Learning to integrate arbitrary signals from vision and touch	2007	http://dx.doi.org/10.1167/7.5.7	[Ernst, Marc O.] Max Planck Inst Biol Cybernet, Tubingen, Germany	Ophthalmology	Ophthalmology	vision; touch; cue integration; Bayesian models of perception; statistical learning	CUE COMBINATION; INFORMATION; TEXTURE; SLANT; SEQUENCES; CONFLICT; PERCEPT; STEREO; FUSION; SENSES		y	n		human		databases	1
de Graaf, TA; Duecker, F	No effects of rhythmic visual stimulation on target discrimination: An online alpha entrainment experiment	2022	http://dx.doi.org/10.1111/ejn.15483	[de Graaf, Tom A.; Duecker, Felix] Maastricht Univ, Fac Psychol & Neurosci, Dept Cognit Neurosci, Brain Stimulat & Cognit Sect, Oxfordlaan 55, NL-6229 EV Maastricht, Netherlands; [de Graaf, Tom A.; Duecker, Felix] Maastricht Univ, Maastricht Brain Imaging Ctr MBIC, Maastricht, Netherlands; [de Graaf, Tom A.] Maastricht Univ, Ctr Integrat Neurosci CIN, Maastricht, Netherlands	Neurosciences	Neurosciences & Neurology	alpha; attention; entrainment; null results; oscillations	EEG ALPHA; LOCAL ENTRAINMENT; SPATIAL ATTENTION; OSCILLATIONS; FLUCTUATIONS; EXCITABILITY; BIAS		y	n		human		databases	1
Danilova, MV; Mollon, JD	The symmetry of visual fields in chromatic discrimination	2009	http://dx.doi.org/10.1016/j.bandc.2008.05.003	[Danilova, M. V.; Mollon, J. D.] Univ Cambridge, Dept Expt Psychol, Cambridge CB2 3EB, England; [Danilova, M. V.] IP Pavlov Physiol Inst, Visual Physiol Lab, St Petersburg 199034, Russia	Neurosciences; Psychology, Experimental	Neurosciences & Neurology; Psychology	Color vision; Upper hemifield; Lower hemifield; Laterality; Sensory comparison; Chromatic discrimination; Hemispheric asymmetry; Hemifield differences	LATERAL GENICULATE-NUCLEUS; VENTRAL OCCIPITAL CORTEX; GANGLION-CELL TYPE; PRIMATE RETINA; COLOR; PERCEPTION; SENSITIVITY; ASYMMETRIES; MACAQUE; SPECIALIZATION		y	n		human		databases	1
Jeong, G; Kim, JS; Ryun, S; Chung, CK	Interference in tactile discrmination performance by neuronal modulation	2019	http://dx.doi.org/10.1109/iww-bci.2019.8737347	[Jeong, Gaeun; Ryun, Seokyun; Chung, Chun Kee] Seoul Natl Univ, Interdisciplinary Program Neurosci, Seoul, South Korea; [Kim, June Sic] Seoul Natl Univ, Res Inst Basic Sci, Seoul, South Korea	Computer Science, Cybernetics; Neuroimaging	Computer Science; Neurosciences & Neurology	Touch; Vibrotactile perception; Transcranial magnetic stimulation; Somatosensory cortex	SOMATOSENSORY CORTEX; CONCURRENT TMS; STIMULATION		y	n		human		databases	1
De Ridder, D; Elgoyhen, AB; Romo, R; Langguth, B	Phantom percepts: Tinnitus and pain as persisting aversive memory networks	2011	http://dx.doi.org/10.1073/pnas.1018466108	[Elgoyhen, Ana Belen] Univ Buenos Aires, Inst Invest Ingn Genet & Biol Mol, Consejo Nacl Invest Cient & Tecn, RA-1428 Buenos Aires, DF, Argentina; [Elgoyhen, Ana Belen] Univ Buenos Aires, Catedra Farmacol 3, Fac Med, RA-1428 Buenos Aires, DF, Argentina; [De Ridder, Dirk] Univ Antwerp Hosp, Tinnitus Res Initiat, Brain Res Ctr Antwerp Innovat & Interdisciplinary, B-2650 Edegem, Belgium; [De Ridder,…	Multidisciplinary Sciences	Science & Technology - Other Topics		MINIMALLY CONSCIOUS STATE; LIMB PAIN; CORTICAL REORGANIZATION; ACTIVITY FLUCTUATIONS; NEURAL ACTIVITY; BRAIN ACTIVITY; C-FOS; DISCRIMINATION; CONNECTIVITY; MECHANISMS		n			human		databases	1
Benedet, T; Gonzalez, P; Oliveros, JC; Dopazo, JM; Ghimire, K; Palczewska, M; Mellstrom, B; Naranjo, JR	Transcriptional repressor DREAM regulates trigeminal noxious perception	2017	http://dx.doi.org/10.1111/jnc.13584	[Benedet, Tomaso; Gonzalez, Paz; Oliveros, Juan C.; Dopazo, Jose M.; Ghimire, Kedar; Palczewska, Malgorzata; Mellstrom, Britt; Naranjo, Jose R.] CSIC, Natl Ctr Biotechnol, Darwin 3, E-28049 Madrid, Spain; [Gonzalez, Paz; Dopazo, Jose M.; Mellstrom, Britt; Naranjo, Jose R.] CIBERNED, Madrid, Spain	Biochemistry & Molecular Biology; Neurosciences	Biochemistry & Molecular Biology; Neurosciences & Neurology	calcium; cathepsins; monoglyceride lipases; orofacial pain; transcriptome	POTASSIUM CHANNELS; GANGLION NEURONS; OROFACIAL PAIN; DORSAL-ROOT; PROTEIN; EXPRESSION; BINDING; PROLIFERATION; DEREPRESSION; CONTRIBUTES		y	n		not choice		databases	1
Stringer, C; Michaelos, M; Tsyboulski, D; Lindo, SE; Pachitariu, M	High-precision coding in visual cortex	2021	http://dx.doi.org/10.1016/j.cell.2021.03.042	[Stringer, Carsen; Michaelos, Michalis; Tsyboulski, Dmitri; Lindo, Sarah E.; Pachitariu, Marius] HHMI Janelia Res Campus, Ashburn, VA 20147 USA	Biochemistry & Molecular Biology; Cell Biology	Biochemistry & Molecular Biology; Cell Biology		VARIABILITY; ORIENTATION; INFORMATION; INFERENCE; DISCRIMINATION; POPULATIONS; RELIABILITY; RESPONSES; NEURONS; NOISE		n			irrelevant		databases	1
Baldassi, S; Simoncini, C	Reward sharpens orientation coding independently of attention	2011	http://dx.doi.org/10.3389/fnins.2011.00013	[Baldassi, Stefano] Univ Florence, Dept Psychol, I-50135 Florence, Italy; [Simoncini, Claudio] Ctr Natl Rech Sci, Team DyVA, Inst Neurosci Cognit Mediterranee, Marseille, France	Neurosciences	Neurosciences & Neurology	reward; attention; orientation discrimination	LAMINAR DISTRIBUTION; SELECTIVE ATTENTION; SINGLE NEURONS; CORTEX; MODULATION; DISCRIMINATION; RESPONSES; STIMULI; SIGNALS		n			higher processing		databases	1
Bajec, MR; Pickering, GJ	Association of thermal taste and PROP responsiveness with food liking, neophobia, body mass index, and waist circumference	2010	http://dx.doi.org/10.1016/j.foodqual.2010.03.007	[Bajec, Martha R.; Pickering, Gary J.] Brock Univ, Dept Biol Sci, St Catharines, ON L2S 3A1, Canada; [Pickering, Gary J.] Brock Univ, Cool Climate Oenol & Viticulture Inst, St Catharines, ON L2S 3A1, Canada; [Pickering, Gary J.] Brock Univ, Dept Psychol, St Catharines, ON L2S 3A1, Canada	Food Science & Technology	Food Science & Technology	Taste genetics; Food behaviour; Nutrition; Health; Food preferences; Food liking; Psychophysics; Thermal taste; PROP responsiveness	RECEPTOR GENE TAS2R38; 6-N-PROPYLTHIOURACIL PROP; SENSORY RESPONSES; FAT PERCEPTION; ORAL SENSATION; NEOHESPERIDIN DIHYDROCHALCONE; INDIVIDUAL-DIFFERENCES; SENSITIVITY; BITTERNESS; PREFERENCES		n			irrelevant		databases	1
Bernard, M; N'Guyen, S; Pirim, P; Guillot, A; Meyer, JA; Gas, B	A Supramodal Vibrissa Tactile and Auditory Model for Texture Recognition	2010		[Bernard, Mathieu; N'Guyen, Steve; Guillot, Agnes; Meyer, Jean-Arcady; Gas, Bruno] UPMC Paris 6, Inst Syst Intelligents & Robot, CNRS, UMR 7222, 4 Pl Jussieu, F-75252 Paris 05, France; [Bernard, Mathieu; N'Guyen, Steve; Pirim, Patrick] Brain Vis Syst, F-75013 Paris, France	Computer Science, Artificial Intelligence	Computer Science		SENSORY SYSTEM; RAT; RESONANCE; STIMULI; CORTEX		y	n		irrelevant		databases	1
Gargiulo, PA; Siemann, M; Delius, JD	Visual discrimination in pigeons impaired by glutamatergic blockade of nucleus accumbens	1998	http://dx.doi.org/10.1016/S0031-9384(97)00516-7	Univ Catolica Mendoza, Lab Neurociencias & Psicol Expt, RA-5500 Mendoza, Argentina; Univ Nacl Cuyo, Unidad Farmacol Conducta, RA-5500 Mendoza, Argentina; Univ Konstanz, D-78434 Constance, Germany	Psychology, Biological; Behavioral Sciences	Psychology; Behavioral Sciences	nucleus accumbens; pigeons; visual discrimination; glutamatergic blockade; dopaminergic activation	SCHIZOPHRENIA; DOPAMINE; LESIONS; PERFORMANCE; RETROGRADE; PECKING; COMPLEX; PATHWAY; SYSTEM; BRAIN		y	n		no axis		databases	1
Lee, SM; Jin, SW; Park, SB; Park, EH; Lee, CH; Lee, HW; Lim, HY; Yoo, SW; Ahn, JR; Shin, J; Lee, SA; Lee, I	Goal-directed interaction of stimulus and task demand in the parahippocampal region	2021	http://dx.doi.org/10.1002/hipo.23295	[Lee, Su-Min; Jin, Seung-Woo; Park, Seong-Beom; Park, Eun-Hye; Lee, Choong-Hee; Lee, Hyun-Woo; Lim, Heung-Yeol; Shin, Jhoseph; Lee, Inah] Seoul Natl Univ, Dept Brain & Cognit Sci, Gwanak Ro 1, Seoul, South Korea; [Yoo, Seung-Woo] Florida Atlantic Univ, Brain Inst, Charles E Schmidt Coll Med, Dept Biomed Sci, Jupiter, FL USA; [Ahn, Jae Rong] Tufts Univ, Dept Biol, Medford, MA USA; [Lee, Sang Ah] K…	Neurosciences	Neurosciences & Neurology	entorhinal cortex; episodic memory; hippocampus; object recognition; parahippocampal region; perirhinal cortex; postrhinal cortex; scene perception; spatial navigation	MEDIAL ENTORHINAL CORTEX; RAT PERIRHINAL CORTEX; INFERIOR TEMPORAL CORTEX; HIPPOCAMPAL PLACE CELLS; SPATIAL MEMORY; OBJECT RECOGNITION; PARIETAL CORTEX; PREFRONTAL CORTEX; POSTRHINAL CORTEX; VISUAL-DISCRIMINATION		y	n		theoretical		databases	1
Carducci, P; Squillace, V; Manzi, G; Truppa, V	Touch improves visual discrimination of object features in capuchin monkeys (Sapajus spp.)	2020	http://dx.doi.org/10.1016/j.beproc.2020.104044	[Carducci, Paola; Squillace, Valerio; Truppa, Valentina] CNR, CNR, Inst Cognit Sci & Technol, Via Ulisse Aldrovandi 16-B, I-00197 Rome, Italy; [Carducci, Paola; Manzi, Giorgio] Sapienza Univ Rome, Dept Environm Biol, Piazzale Aldo Moro 5, I-00185 Rome, Italy	Psychology, Biological; Behavioral Sciences; Zoology	Psychology; Behavioral Sciences; Zoology	Object recognition; Object memory; Multisensory training; Visuotactile integration; New World monkeys	SENSORY INPUTS; CEBUS; STIMULI; MEMORY; RECOGNITION; INFORMATION; SELECTION; SENSES; HAND		n	n		higher processing		databases	1
Murai, Y; Yotsumoto, Y	Optimal multisensory integration leads to optimal time estimation	2018	http://dx.doi.org/10.1038/s41598-018-31468-5	[Murai, Yuki] Univ Calif Berkeley, Dept Psychol, 3210 Tolman Hall, Berkeley, CA 94720 USA; [Murai, Yuki] Japan Soc Promot Sci, Tokyo, Japan; [Yotsumoto, Yuko] Univ Tokyo, Dept Life Sci, Tokyo, Japan	Multidisciplinary Sciences	Science & Technology - Other Topics		INTERVAL; DISCRIMINATION; PERCEPTION; INFORMATION; RANGE		y	n		human		databases	1
Petit, CEF; Hollowood, TA; Wulfert, F; Hort, J	Colour-coolant-aroma interactions and the impact of congruency and exposure on flavour perception	2007	http://dx.doi.org/10.1016/j.foodqual.2007.02.003	Univ Nottingham, Div Food Sci, Loughborough LE12 5RD, Leics, England	Food Science & Technology	Food Science & Technology	flavour interaction; multi-modality; colour; cooling; congruency; exposure	ORAL CHEMICAL IRRITATION; TASTE; CAPSAICIN; ODOR; INTENSITY; IDENTIFICATION; SWEETNESS; ASSOCIATION; INTEGRATION; PUNGENCY		n			human		databases	1
Frahm, KS; Andersen, OK; Arendt-Nielsen, L; Gervasio, S; Morch, CD	Topical capsaicin modulates the two-point discrimination threshold-Modulation depends on stimulation modality and intensity	2024	http://dx.doi.org/10.1002/ejp.4701	[Frahm, Ken Steffen; Andersen, Ole Kaeseler; Morch, Carsten Dahl] Aalborg Univ, CNAP Ctr Neuroplast & Pain, Dept Hlth Sci & Technol, Integrat Neurosci Grp, Aalborg, Denmark; [Arendt-Nielsen, Lars] Aalborg Univ, Dept Hlth Sci & Technol, CNAP Ctr Neuroplast & Pain, Translat Pain Biomarkers,SMI, Aalborg, Denmark; [Arendt-Nielsen, Lars] Aalborg Univ Hosp, Dept Gastroenterol & Hepatol, Dept Clin Med, …	Anesthesiology; Clinical Neurology; Neurosciences	Anesthesiology; Neurosciences & Neurology		SPATIAL DISCRIMINATION; TACTILE STIMULATION; PAIN; HEAT		y	n		human		databases	1	y
Breer, H; Fleischer, J; Strotmann, J	Odorant Sensing	2017		[Breer, Heinz; Fleischer, Joerg; Strotmann, Joerg] Univ Hohenheim, Inst Physiol, Garbenstr 30, D-70593 Stuttgart, Germany	Chemistry, Analytical; Food Science & Technology; Spectroscopy	Chemistry; Food Science & Technology; Spectroscopy		OLFACTORY SENSORY NEURONS; NUCLEOTIDE-GATED CHANNELS; SENSITIVE ADENYLATE-CYCLASE; CA2+-ACTIVATED CL-CURRENTS; PROTEIN-COUPLED RECEPTORS; MOLECULAR-CLONING; STRUCTURAL BASIS; BINDING-PROTEIN; CHLORIDE ACCUMULATION; ACTIVATED CHANNEL		y	n		review		databases	1	y
Adamczyk, K; GÃ³recka-Bruzda, A; Nowicki, J; Gumulka, M; Molik, E; Schwarz, T; Earley, B; Klocek, C	PERCEPTION OF ENVIRONMENT IN FARM ANIMALS - A REVIEW	2015	http://dx.doi.org/10.1515/aoas-2015-0031	[Adamczyk, Krzysztof] Agr Univ Krakow, Dept Cattle Breeding, Inst Anim Sci, PL-30059 Krakow, Poland; [Gorecka-Bruzda, Aleksandra] Polish Acad Sci, Inst Genet & Anim Breeding, Dept Anim Behav, PL-05552 Magdalenka, Poland; [Nowicki, Jacek; Gumulka, Malgorzata; Schwarz, Tomasz; Klocek, Czeslaw] Univ Agr, Dept Swine & Small Anim Breeding, Inst Anim Sci, PL-30059 Krakow, Poland; [Molik, Edyta] Univ Ag…	Agriculture, Dairy & Animal Science	Agriculture	farm animals; perception; senses; environment	FREE STALL BARN; DAIRY-COWS; COLOR PREFERENCES; FEEDING-BEHAVIOR; DOMESTIC GOATS; HEAT-STRESS; LIGHT-INTENSITY; MATING-BEHAVIOR; NATIONAL-PARK; CAPRA-HIRCUS		n			review		databases	1
Tsodyks, M; Adini, Y; Sagi, D	Associative learning in early vision	2004	http://dx.doi.org/10.1016/j.neunet.2004.03.004	Weizmann Inst Sci, Dept Neurobiol, IL-76100 Rehovot, Israel	Computer Science, Artificial Intelligence; Neurosciences	Computer Science; Neurosciences & Neurology	contrast discrimination; perceptual learning; context-enabled learning; spike-time-dependent synaptic plasticity	PRIMARY VISUAL-CORTEX; LATERAL INTERACTIONS; FUNCTIONAL ARCHITECTURE; HORIZONTAL CONNECTIONS; TEXTURE-DISCRIMINATION; CONTRAST MASKING; TIME-COURSE; ORIENTATION; INTEGRATION; MECHANISMS		n			higher processing		databases	1
Chollet, S; LeliÃ¨vre, M; Abdi, H; Valentin, D	Sort and beer: Everything you wanted to know about the sorting task but did not dare to ask	2011	http://dx.doi.org/10.1016/j.foodqual.2011.02.004	[Chollet, Sylvie; Lelievre, Maud] Inst Super Agr, F-59046 Lille, France; [Lelievre, Maud; Valentin, Dominique] Univ Bourgogne, INRA, UMR CSG CNRS 5170, F-21000 Dijon, France; [Abdi, Herve] Univ Texas Dallas, Richardson, TX 75083 USA	Food Science & Technology	Food Science & Technology	Sorting task; Experts; Novices; Beer	10 WHITE WINES; DESCRIPTIVE ANALYSIS; SIMILARITY; KNOWLEDGE; EXPERTS; CATEGORIZATION; REPRESENTATION; COLLECTION; ASSESSORS; DISTANCES		n			human		databases	1
Bale, MR; Bitzidou, M; Giusto, E; Kinghorn, P; Maravall, M	Sequence Learning Induces Selectivity to Multiple Task Parameters in Mouse Somatosensory Cortex	2021	http://dx.doi.org/10.1016/j.cub.2020.10.059	[Bale, Michael R.; Bitzidou, Malamati; Giusto, Elena; Kinghorn, Paul; Maravall, Miguel] Univ Sussex, Sch Life Sci, Sussex Neurosci, Brighton BN1 9QG, E Sussex, England; [Bale, Michael R.] Scientifica, Uckfield TN22 1QQ, E Sussex, England; [Bitzidou, Malamati] Francis Crick Inst, Neurosci, London NW1 1AT, England	Biochemistry & Molecular Biology; Biology; Cell Biology	Biochemistry & Molecular Biology; Life Sciences & Biomedicine - Other Topics; Cell Biology		DECISION-RELATED ACTIVITY; AUDITORY-CORTEX; PERCEPTUAL DECISIONS; COROLLARY DISCHARGE; PREFRONTAL CORTEX; VISUAL RESPONSES; PARIETAL CORTEX; MOTOR CORTEX; SHORT-TERM; REWARD		y	n		no axis		databases	1
Tomassini, A; Gori, M; Burr, D; Sandini, G; Morrone, MC	Active movement restores veridical event-timing after tactile adaptation	2012	http://dx.doi.org/10.1152/jn.00238.2012	[Morrone, Maria Concetta] Univ Pisa, Dept Physiol Sci, I-56123 Pisa, Italy; [Tomassini, Alice; Gori, Monica; Burr, David; Sandini, Giulio; Morrone, Maria Concetta] Fdn Ist Italiano Tecnol, Dept Robot Brain & Cognit Sci, Genoa, Italy; [Burr, David] Univ Florence, Dept Psychol, Florence, Italy; [Burr, David] CNR, Inst Neurosci, I-56100 Pisa, Italy; [Morrone, Maria Concetta] Sci Inst Stella Maris, P…	Neurosciences; Physiology	Neurosciences & Neurology; Physiology	time perception; touch; adaptation; action; tactile velocity	LOW-THRESHOLD MECHANORECEPTORS; TIME PERCEPTION; SOMATOSENSORY CORTEX; PERCEIVED DURATION; VOLUNTARY ACTION; NEURAL-NETWORK; STIMULI; SPACE; REPRESENTATION; COMPRESSION		y	n		human		databases	1
Larsch, J; Baier, H	Biological Motion as an Innate Perceptual Mechanism Driving Social Affiliation	2018	http://dx.doi.org/10.1016/j.cub.2018.09.014	[Larsch, Johannes; Baier, Herwig] Max Planck Inst Neurobiol, Dept Genes Circuits Behav, Klopferspitz 18, D-82152 Martinsried, Germany	Biochemistry & Molecular Biology; Biology; Cell Biology	Biochemistry & Molecular Biology; Life Sciences & Biomedicine - Other Topics; Cell Biology		LARVAL ZEBRAFISH; SCHOOLING FISH; BEHAVIOR; INDIVIDUALITY; ANIMALS; BRAIN		y	n		irrelevant		databases	1
Chang, PS; Fabrizi, L; Fitzgerald, M	Distinct Age-Dependent C Fiber-Driven Oscillatory Activity in the Rat Somatosensory Cortex	2020	http://dx.doi.org/10.1523/ENEURO.0036-20.2020	[Chang, Pishan; Fabrizi, Lorenzo; Fitzgerald, Maria] UCL, Dept Neurosci Physiol & Pharmacol, London WC1E 6BT, England	Neurosciences	Neurosciences & Neurology	brain development; brain oscillations; C fibers; EEG; pain; somatosensory cortex	SPINAL DORSAL-HORN; POSTNATAL-DEVELOPMENT; FIELD POTENTIALS; INPUT; STIMULATION; CORD; SI; SYNCHRONIZATION; REORGANIZATION; ORGANIZATION		n			irrelevant		databases	1
Apostel, A; Rose, J	RUBubbles as a novel tool to study categorization learning	2022	http://dx.doi.org/10.3758/s13428-021-01695-2	[Apostel, Aylin; Rose, Jonas] Ruhr Univ Bochum, Dept Psychol, Neural Basis Learning, Univ Str 150,GA 04-146, D-44801 Bochum, Germany	Psychology, Mathematical; Psychology, Experimental	Psychology	Categorization learning; Prototype- vs; exemplar-based training approach; MATLAB; Automated stimulus generation; (Visual) similarity; Continuous categories; Category exceptions; Various abstraction levels; Artificial category; Method; Custom code; GUI/app; Toolbox	VISUAL CATEGORIZATION; PREFRONTAL CORTEX; CATEGORICAL PERCEPTION; DISCRIMINATION; MECHANISMS; IMAGES; REPRESENTATIONS; RECOGNITION; INFORMATION; HIPPOCAMPUS		n			irrelevant		databases	1
Puleo, S; Castillo, MT; Di Monaco, R; Stieger, M	Is it still still water? Relationships between sparkling sensitivity and consumption frequency of carbonated waters	2021	http://dx.doi.org/10.1016/j.foodres.2021.110584	[Puleo, Sharon; Di Monaco, Rossella] Univ Naples Federico II, I-80055 Naples, Italy; [Castillo, Maria Teresa; Stieger, Markus] Wageningen Univ, Food Qual & Design, POB 17, NL-6700 AA Wageningen, Netherlands	Food Science & Technology	Food Science & Technology	Trigeminal sensations; Individual sensitivity; CO2 perception; Sensory thresholds; mineral water; carbonated beverages	SPICY FOOD LIKING; ORAL SENSATION; SUPRATHRESHOLD INTENSITY; TASTE SENSITIVITY; PERCEPTION; CAPSAICIN; RESPONSIVENESS; PERSONALITY; THRESHOLDS; RESPONSES		n			human		databases	1
Kistler, T; Pridal, A; Bourcet, C; Denkel, C	Modulation of sweetness perception in confectionary applications	2021	https://www.scopus.com/inward/record.uri?eid=2-s2.0-85095934776&doi=10.1016%2fj.foodqual.2020.104087&partnerID=40&md5=62c9f2afc490fca6e39f176a8594b471	[Kistler, Tobias; Bourcet, Charlotte; Denkel, Christoph] BFH, HAFL, Langgasse 85, CH-3052 Zollikofen, Switzerland; [Pridal, Angela] Swiss Fed Inst Technol, Ramistr 101, CH-8092 Zurich, Switzerland	Food Science & Technology	Food Science & Technology	Sweetness modulation; Pulsatile stimulation; Sugar reduction; Multiphase-food-printing	SALTINESS ENHANCEMENT; SPATIAL-DISTRIBUTION; SENSORY PROPERTIES; TASTE ENHANCEMENT; INTENSITY; VISCOSITY; BREAD; CONTRAST; SUCROSE; DEPENDS		n			human		databases	2
AvarguÃ¨s-Weber, A; de Brito Sanchez, MG; Giurfa, M; Dyer, AG	Aversive Reinforcement Improves Visual Discrimination Learning in Free-Flying Honeybees	2010	http://dx.doi.org/10.1371/journal.pone.0015370	[Avargues-Weber, Aurore; de Brito Sanchez, Maria G.; Giurfa, Martin] Univ Toulouse, Ctr Rech Cognit Anim, UPS, Toulouse, France; [Avargues-Weber, Aurore; de Brito Sanchez, Maria G.; Giurfa, Martin] CNRS, Ctr Rech Cognit Anim, Toulouse, France; [Avargues-Weber, Aurore; Dyer, Adrian G.] Monash Univ, Dept Physiol, Clayton, Vic 3168, Australia	Multidisciplinary Sciences	Science & Technology - Other Topics		APIS-MELLIFERA L; COLOR DISCRIMINATION; CONDITIONING PROCEDURE; PATTERN-RECOGNITION; FORAGING SPEED; TRADE-OFF; TASTE; INSECT; DROSOPHILA; RESPONSES		n			higher processing		databases	1
Bernasconi, F; Grivel, J; Murray, MM; Spierer, L	Plastic brain mechanisms for attaining auditory temporal order judgment proficiency	2010	http://dx.doi.org/10.1016/j.neuroimage.2010.01.016		Neurosciences; Neuroimaging; Radiology, Nuclear Medicine & Medical Imaging	Neurosciences & Neurology; Radiology, Nuclear Medicine & Medical Imaging	EEG; Auditory; Temporal-order judgment; Plasticity; Training	DEVELOPMENTAL DYSLEXIA; BIMANUAL COORDINATION; CORTICAL PLASTICITY; EVOKED-POTENTIALS; REACTION-TIME; NEURAL BASIS; DISCRIMINATION; PERCEPTION; SPEECH; CORTEX		y	n		human		databases	1
Mordeniz, C	Pain Perception Within Consciousness	2016	http://dx.doi.org/10.14704/nq.2016.14.2.957	[Mordeniz, Cengiz] Namik Kemal Univ, Fac Med, Dept Anesthesiol, Intens Care & Pain Med, Suleymanpasa, Tekirdag, Turkey	Neurosciences	Neurosciences & Neurology	pain perception; consciousness; pain experience; pain matrix	SUBJECTIVE EXPERIENCE; NEUROPATHIC PAIN; MECHANISMS; ATTENTION; RESPONSES; IMAGES; STATE; FEAR; MIND		n			human		databases	1
Han, Y; Huang, MD; Sun, ML; Duan, S; Yu, YQ	Long-Term Synaptic Plasticity in Rat Barrel Cortex	2015	http://dx.doi.org/10.1093/cercor/bhu071	[Han, Yong; Huang, Ming-De; Sun, Man-Li; Duan, Shumin; Yu, Yan-Qin] Zhejiang Univ, Key Lab Med Neurobiol, Zhejiang Prov Key Lab Neurobiol, Dept Neurobiol & Physiol,Sch Med,Minist Hlth Chin, Hangzhou 310003, Zhejiang, Peoples R China	Neurosciences	Neurosciences & Neurology	barrel cortex; field potential; rats; synaptic plasticity; vibrissal stimulation	CRITICAL PERIOD; SOMATOSENSORY CORTEX; THALAMOCORTICAL SYNAPSES; TEXTURE-DISCRIMINATION; DEPENDENT PLASTICITY; SENSORIMOTOR SYSTEM; VIBRISSA RESONANCE; ACTIVE TOUCH; LAYER-IV; POTENTIATION		n			higher processing		databases	1
Ennis, JM	GUIDING THE SWITCH FROM TRIANGLE TESTING TO TETRAD TESTING	2012	http://dx.doi.org/10.1111/j.1745-459X.2012.00386.x	Inst Percept, Richmond, VA 23235 USA	Food Science & Technology	Food Science & Technology		SIGNAL-DETECTION-THEORY; NORMAL RANDOM-VARIABLES; THURSTONIAN MODELS; DIFFERENCE TESTS; SAME-DIFFERENT; FORCED-CHOICE; A-NOT; DISCRIMINATION METHODS; FLAVOR DISCRIMINATION; CONFIDENCE-BOUNDS		n			irrelevant		databases	1
Manfron, L; Filbrich, L; Nijs, E; Mouraux, A; Legrain, V	Investigating perceptual simultaneity between nociceptive and visual stimuli by means of temporal order judgments	2020	http://dx.doi.org/10.1016/j.neulet.2020.135156	[Manfron, Louise; Filbrich, Lieve; Nijs, Emmanuelle; Mouraux, Andre; Legrain, Valery] Catholic Univ Louvain, Inst Neurosci, Ave Mounier 53,Box COSY B1-53-04, B-1200 Brussels, Belgium; [Manfron, Louise; Filbrich, Lieve; Mouraux, Andre; Legrain, Valery] Catholic Univ Louvain, Psychol Sci Res Inst, Louvain La Neuve, Belgium	Neurosciences	Neurosciences & Neurology	Nociception; Pain; Vision; Multisensory interactions; Subjective simultaneity	CONDUCTION-VELOCITY; ATTENTION; VISION		y	n		human		databases	1
Hicks, JM; Richards, JE	The effects of stimulus movement and attention on peripheral stimulus localization by 8- to 26-week-old infants	1998	http://dx.doi.org/10.1016/S0163-6383(98)90030-3	Univ S Carolina, Dept Psychol, Columbia, SC 29208 USA	Psychology, Developmental	Psychology	peripheral stimulus movement; signal detection analysis; peripheral stimulus localization; attention; heart rate; electrooculogram; infants	BROAD-BAND CHANNELS; HEART-RATE-VARIABILITY; VISUAL-ATTENTION; COLOR-OPPONENT; YOUNG INFANTS; SYSTEM; PREFERENCE; PERCEPTION; PARADIGM; PARALLEL		n			human		databases	1
Eacott, MJ; Heywood, CA	Perception and memory: Action and interaction	1995		UNIV DURHAM,DEPT PSYCHOL,SCI LABS,DURHAM DH1 3LE,ENGLAND	Neurosciences	Neurosciences & Neurology	anterior inferotemporal cortex; monkey; visual recognition	INFERIOR TEMPORAL CORTEX; LONG-TERM-MEMORY; INFEROTEMPORAL CORTEX; HIPPOCAMPAL-FORMATION; RECOGNITION MEMORY; NEURONAL CORRELATE; OBJECT RECOGNITION; RHINAL CORTEX; MONKEYS; PRIMATE		n			higher processing		databases	1
Pihan, H; Altenmuller, E; Ackermann, H	The cortical processing of perceived emotion: A DC-potential study on affective speech prosody	1997	http://dx.doi.org/10.1097/00001756-199702100-00009	HANNOVER COLL MUS & THEATRE, INST PHYSIOL MUS, HANNOVER, GERMANY	Neurosciences	Neurosciences & Neurology	DC potentials; electrophysiology; emotions; hemispheric lateralization; prosody; speech perception	RIGHT-HEMISPHERE; DISCRIMINATION; DISTURBANCES; PERCEPTION; QUALITY		n			human		databases	1
Campbell, DLM; Hauber, ME	Cross-fostering diminishes song discrimination in zebra finches (Taeniopygia guttata)	2009	http://dx.doi.org/10.1007/s10071-008-0209-5	[Campbell, Dana L. M.; Hauber, Mark E.] Univ Auckland, Sch Biol Sci, Auckland 1142, New Zealand; [Hauber, Mark E.] CUNY Hunter Coll, Dept Psychol, New York, NY 10065 USA	Behavioral Sciences; Zoology	Behavioral Sciences; Zoology	Birdsong; Discrimination; Cross-fostering	MATE CHOICE; SPECIES RECOGNITION; CONSPECIFIC SONG; PERCEPTION; PREFERENCE; BIRDS; REPEATABILITY; DISSOCIATION; CONSISTENCY; SELECTIVITY		y	n		no axis		databases	1
Bizley, JK; Walker, KMM; Nodal, FR; King, AJ; Schnupp, JWH	Auditory Cortex Represents Both Pitch Judgments and the Corresponding Acoustic Cues	2013	http://dx.doi.org/10.1016/j.cub.2013.03.003	[Bizley, Jennifer K.; Walker, Kerry M. M.; Nodal, Fernando R.; King, Andrew J.; Schnupp, Jan W. H.] Univ Oxford, Dept Physiol Anat & Genet, Oxford OX1 3PT, England; [Bizley, Jennifer K.] UCL, Ear Inst, London WC1X 8EE, England	Biochemistry & Molecular Biology; Biology; Cell Biology	Biochemistry & Molecular Biology; Life Sciences & Biomedicine - Other Topics; Cell Biology		DECISION-RELATED ACTIVITY; LOCAL-FIELD POTENTIALS; PRIMARY VISUAL-CORTEX; CEREBRAL-CORTEX; MONKEY; DISCRIMINATION; REFLECTS; PERIODICITY; MECHANISMS; RESPONSES		y	y	n	<4 df		databases	1
de Hoz, L; Nelken, I	Frequency Tuning in the Behaving Mouse: Different Bandwidths for Discrimination and Generalization	2014	http://dx.doi.org/10.1371/journal.pone.0091676	[de Hoz, Livia; Nelken, Israel] Hebrew Univ Jerusalem, Dept Neurobiol, Silberman Inst Life Sci, Jerusalem, Israel; [de Hoz, Livia; Nelken, Israel] Hebrew Univ Jerusalem, Edmond & Lily Safra Ctr Brain Sci, Jerusalem, Israel; [de Hoz, Livia] Max Planck Inst Expt Med, D-37075 Gottingen, Germany	Multidisciplinary Sciences	Science & Technology - Other Topics		INFERIOR COLLICULUS NEURONS; HOUSE-MOUSE; AUDITORY FREQUENCY; HEARING-LOSS; AGE; MICE; RAT; EAR		y	y	n	learning		databases	1
Crystal, JD	Nonlinear time perception	2001	http://dx.doi.org/10.1016/S0376-6357(01)00167-X	Univ Georgia, Dept Psychol, Athens, GA 30602 USA	Psychology, Biological; Behavioral Sciences; Zoology	Psychology; Behavioral Sciences; Zoology	time perception; nonlinear dynamics; sensory threshold; timing; rats; lever pressing	SYSTEMATIC NONLINEARITIES; DURATION DISCRIMINATION; INTERVAL SCHEDULES; TEMPORAL INTERVALS; STIMULUS-DURATION; PIGEONS; MEMORY; DYNAMICS; METHAMPHETAMINE; REINFORCEMENT		y	y	y		unavailable	databases	1	y
Gligorov, N	Don't Worry, This Will Only Hurt a Bit: The Role of Expectation and Attention in Pain Intensity	2017	http://dx.doi.org/10.1093/monist/onx025	[Gligorov, Nada] Icahn Sch Med Mt Sinai, New York, NY 10029 USA	Philosophy	Philosophy		MODULATION; MECHANISMS; PERCEPTION		n			higher processing		databases	1
Cheng, ZX; Wasserman, GS	Receiver operating characteristic (ROC) analysis of neural code efficacies .1. Graded photoreceptor potentials and data quality	1996	http://dx.doi.org/10.1007/s004220050277	PURDUE UNIV, DEPT PSYCHOL SCI, SENSORY CODING LAB, W LAFAYETTE, IN 47907 USA	Computer Science, Cybernetics; Neurosciences	Computer Science; Neurosciences & Neurology		EXCISED LIMULUS EYES; PERCEIVED DURATION; DARK-ADAPTATION; SINGLE NEURONS; VISUAL CELLS; OPTIC-NERVE; LIGHT; SENSITIVITY; INTEGRATION; SIGNALS		y	n		not behavioural		databases	1
van Weert, JCM; van Dulmen, AM; Spreeuwenberg, PMM; Bensing, JM; Ribbe, MW	The effects of the implementation of snoezelen on the quality of working life in psychogeriatric care	2005	http://dx.doi.org/10.1017/S1041610205002176	Netherlands Inst Hlth Serv Res, NIVEL, NL-3500 BN Utrecht, Netherlands; Univ Utrecht, Dept Psychol, NL-3508 TC Utrecht, Netherlands; VU Univ, Med Ctr, Dept Nursing Home Med, Inst Res Extramural Med,EMGO Inst, Amsterdam, Netherlands	Psychology, Clinical; Geriatrics & Gerontology; Gerontology; Psychiatry; Psychology	Psychology; Geriatrics & Gerontology; Psychiatry	snoezelen; multi-sensory stimulation; workload; job satisfaction; burnout; nursing homes; dementia	JOB-SATISFACTION; NURSES; BURNOUT; NETHERLANDS; CAREGIVERS; DEMENTIA; WORKLOAD; VALIDITY; OUTCOMES; STRESS		n			human		databases	1
Iliescu, BF; Hansen, B; Dragoi, V	Learning by Exposure in the Visual System	2022	http://dx.doi.org/10.3390/brainsci12040508	[Iliescu, Bogdan F.] Gr T Popa Univ Med & Pharm, Neurosurg Dept, Iasi 700115, Romania; [Hansen, Bryan; Dragoi, Valentin] Univ Texas Houston, Neurobiol & Anat, Med Sch, Houston, TX 77030 USA	Neurosciences	Neurosciences & Neurology	exposure; plasticity; visual system; perceptual learning	SELECTIVE ATTENTION; ORIENTATION; SPECIFICITY; CORTEX; DISCRIMINATION; REPRESENTATION; PLASTICITY; V1; IMPROVEMENT; MECHANISMS		y	n		human		databases	1
Zhang, ZBD; Chacron, MJ	Adaptation to second order stimulus features by electrosensory neurons causes ambiguity	2016	http://dx.doi.org/10.1038/srep28716	[Zhang, Zhubo D.; Chacron, Maurice J.] McGill Univ, Dept Physiol, Montreal, PQ, Canada	Multidisciplinary Sciences	Science & Technology - Other Topics		RECEPTIVE-FIELD ORGANIZATION; LATERAL LINE LOBE; ELECTRIC FISH; DIRECTIONAL SELECTIVITY; TIME-COURSE; PARALLEL; SK; PERCEPTION; RESPONSES; CHANNELS		y	n		not behavioural		databases	1
Treisman, M	Combining information: Probability summation and probability averaging in detection and discrimination	1998	http://dx.doi.org/10.1037/1082-989X.3.2.252	Univ Oxford, Dept Expt Psychol, Oxford OX1 3UD, England	Psychology, Multidisciplinary	Psychology		WEAK TEST LIGHTS; INTEGRATION; PERCEPTION; CHANNELS; CONTRAST; STIMULI; MODEL		y	n		theoretical		databases	1
DiTullio, RW; Parthiban, C; Piasini, E; Chaudhari, P; Balasubramanian, V; Cohen, YE	Time as a supervisor: temporal regularity and auditory object learning	2023	http://dx.doi.org/10.3389/fncom.2023.1150300	[DiTullio, Ronald W.; Parthiban, Chetan; Balasubramanian, Vijay] Univ Penn, Dept Phys & Astron, David Rittenhouse Lab, Philadelphia, PA 19104 USA; [DiTullio, Ronald W.] Univ Penn, Neurosci Grad Grp, Philadelphia, PA 19104 USA; [DiTullio, Ronald W.; Piasini, Eugenio; Balasubramanian, Vijay] Univ Penn, Computat Neurosci Initiat, Philadelphia, PA 19104 USA; [Piasini, Eugenio] Scuola Int Super Studi …	Mathematical & Computational Biology; Neurosciences	Mathematical & Computational Biology; Neurosciences & Neurology	computational neuroscience; audition; perception; theoretical neuroscience; vocalization acoustic structure	MODULATION TRANSFER-FUNCTIONS; STARLING STURNUS-VULGARIS; SOUND LOCALIZATION; VOCALIZATIONS; STATISTICS; TIMESCALES; RESPONSES; BASES		y	n		not behavioural		databases	1	y
Cabak, A; Tomaszewski, W	ASSESSMENT OF SUPERFICIAL SENSITIVITY IN SENIOR POPULATION AFTER PARTICIPATION IN THE TAILORED PROGRAM OF BIOPSYCHOSOCIAL REHABILITATION IN THE LIGHT OF GERONTO-PROPHYLAXIS	2023		[Cabak, Anna] Jozef Pilsudski Univ Phys Educ Warsaw, Fac Rehabil, Warsaw, Poland; [Tomaszewski, Wieslaw] Fdn Med Educ Hlth & Culture Promot, Warsaw, Poland; [Cabak, Anna] AWF Warszawa, Katedra Terapii Zajeciowej, Ul Marymoncka 34, PL-00813 Warsaw, Poland	Psychology	Psychology	superficial sensation (touch); esthesiometry; bio-physico-social rehabilitation; seniors; gerontoprophylaxis			n			human		databases	1	y
Johnson, MD; Miller, RK; Morrill, JC; Anderson, DP; Wickersham, TA; Sawyer, JE; Richardson, JW; Palma, MA	The influence of taste in willingness-to-pay valuations of sirloin steaks from postextraction algal residue-fed cattle	2016	http://dx.doi.org/10.2527/jas.2016-0301	[Johnson, M. D.; Miller, R. K.; Morrill, J. C.; Wickersham, T. A.; Sawyer, J. E.] Texas A&M Univ, Dept Anim Sci, College Stn, TX 77843 USA; [Johnson, M. D.; Anderson, D. P.; Richardson, J. W.; Palma, M. A.] Texas A&M Univ, Dept Agr Econ, College Stn, TX 77843 USA	Agriculture, Dairy & Animal Science	Agriculture	beef cattle; consumer willingness-to-pay; discrete choice experiment; postextraction algal residue; sirloin steak	FATTY-ACID-COMPOSITION; SENSORY PANEL RATINGS; WARNER-BRATZLER SHEAR; ELECTRICAL-STIMULATION; BEEF QUALITY; FORAGE; PALATABILITY; CARCASS; TENDERNESS; STEERS		n			human		databases	1
Rostami, S; Alvar, AA; Ghaderi, P; Dargahi, L; Safari, MS	Investigating the Serotonergic Modulation of Orientation Tuning of Neurons in Primary Visual Cortex of Anesthetized Mice	2023	http://dx.doi.org/10.32598/bcn.2021.3180.1	[Rostami, Sareh; Dargahi, Leila] Shahid Beheshti Univ Med Sci, Neurosci Res Ctr, Tehran, Iran; [Alvar, Amin Asgharzadeh] Shahid Beheshti Univ Med Sci, Student Res Comm, Fac Med, Dept Biomed Engn & Med Phys, Tehran, Iran; [Ghaderi, Parviz] Ecole Polytech Fed Lausanne EPFL, Brain Mind Inst, Fac Life Sci, Lab Sensory Proc, Lausanne, Switzerland; [Safari, Mir-Shahram] Shahid Beheshti Univ Med Sci, Fa…	Neurosciences	Neurosciences & Neurology	Serotonergic modulation; Orientation tuning; Primary visual cortex; In vivo patchclamp recording; Dorsal raphe nucleus	CELLULAR SENESCENCE; ESTROGEN DEFICIENCY; BONE LOSS; METABOLIC SYNDROME; OXIDATIVE STRESS; ADIPOSE-TISSUE; CELLS; MECHANISMS; OSTEOPOROSIS; DYSFUNCTION		y	n		not choice		databases	1	y
Horing, B; Sprenger, C; BÃ¼chel, C	The parietal operculum preferentially encodes heat pain and not salience	2019	http://dx.doi.org/10.1371/journal.pbio.3000205	[Horing, Bjoern; Sprenger, Christian; Buechel, Christian] Univ Med Ctr Hamburg Eppendorf, Dept Syst Neurosci, Hamburg, Germany	Biochemistry & Molecular Biology; Biology	Biochemistry & Molecular Biology; Life Sciences & Biomedicine - Other Topics		VISUAL ANALOG SCALES; BRAIN RESPONSES; BOLD RESPONSE; INSULA; REPRESENTATION; INTENSITY; STIMULATION; SPECIFICITY; PERCEPTION; PREDICTION		y	n		human		databases	1
Richardson-Harman, NJ; Booth, DA	Do you like the sight or the feel of milk in coffee? Ecology and effortful attention in differential acuity and preference for sensed effects of milk substitute in vended coffee	2006	http://dx.doi.org/10.1016/j.appet.2005.11.006	Univ Birmingham, Sch Psychol, Birmingham B15 2TT, W Midlands, England	Behavioral Sciences; Nutrition & Dietetics	Behavioral Sciences; Nutrition & Dietetics	milkiness; creaminess; white coffee appearance; creamy mouthfeel; intersensory balance; directed attention	LIME DRINK; INTEGRATION; ACCEPTABILITY; INDIVIDUALS; INTENSITY; JUDGMENTS; QUALITY; TEXTURE; SALT		n			human		databases	1
He, YX; Chen, S; Tang, K; Xu, Y; Yu, XW	A Novel Quantitative Prediction Approach for Pungency Level of Chinese Liquor (Baijiu) Based on Infrared Thermal Imager	2021	http://dx.doi.org/10.3390/foods10051107	[He, Yingxia; Chen, Shuang; Tang, Ke; Xu, Yan] Hangnan Univ, Sch Biotechnol, Lab Brewing Microbiol & Appl Enzymol, Key Lab Ind Biotechnol,Minist Educ, Wuxi 214100, Jiangsu, Peoples R China; [Yu, Xiaowei] Jiangnan Univ, Sch Biotechnol, State Key Lab Food Sci & Technol, Wuxi 214100, Jiangsu, Peoples R China	Food Science & Technology	Food Science & Technology	pungency; infrared thermal imager; tongue surface temperature; Baijiu	TEMPERATURE-MEASUREMENT; SPARKLING WINES; PERCEPTION; ACTIVATION; CARBONATION; CAPSAICIN; ETHANOL; TONGUE; TRPV1; PAIN		n			human		databases	1
Masapollo, M; Polka, L; MÃ©nard, L	A universal bias in adult vowel perception - By ear or by eye	2017	http://dx.doi.org/10.1016/j.cognition.2017.06.001	[Masapollo, Matthew; Polka, Linda] McGill Univ, Sch Commun Sci & Disorders, 2001 McGill Coll,8th Floor, Montreal, PQ H3A 1G1, Canada; [Menard, Lucie] Univ Quebec, Dept Linguist, Pavillon JA De Seve,DS-4425,320, Montreal, PQ H2X 1L7, Canada; [Masapollo, Matthew; Polka, Linda; Menard, Lucie] McGill Univ, Ctr Res Brain Language & Mus, 3640 Montagne, Montreal, PQ H3G 2A8, Canada	Psychology, Experimental	Psychology	Speech perception; Multisensory; Vowels; Universals; Natural referent vowel framework; Prototypes	INFANT-DIRECTED SPEECH; DISPERSION-FOCALIZATION-THEORY; AUDITORY SPEECH; DISCRIMINATION; ASYMMETRIES; CONTRASTS; MOVEMENT; MAGNET; SENSITIVITY; CATEGORIES		n			human		databases	1
Kwek, BZW; Zhou, W; Yu, L; Ding, GH; Li, DQ	Female preference for males with lower pattern contrast follows Weber's law of proportional processing in jumping spiders	2023	http://dx.doi.org/10.1111/1365-2435.14400	[Kwek, Bernetta Z. W.; Zhou, Wei; Li, Daiqin] Natl Univ Singapore, Dept Biol Sci, Singapore, Singapore; [Yu, Long; Li, Daiqin] Hubei Univ, Coll Life Sci, State Key Lab Biocatalysis & Enzyme Engn, Wuhan, Peoples R China; [Yu, Long] Hubei Univ, Coll Life Sci, Ctr Behav Ecol & Evolut, Wuhan, Peoples R China; [Ding, Guohua] Lishui Univ, Coll Ecol, Lishui, Peoples R China	Ecology	Environmental Sciences & Ecology	female mate-choice; pattern contrast; proportional processing; signal evolution; Siler semiglaucus; Weber's law	AWAY SEXUAL SELECTION; MATE-CHOICE; INTENSITY DISCRIMINATION; COSMOPHASIS-UMBRATICA; MATING PREFERENCES; DECISION-MAKING; EVOLUTION; COLOR; SIGNALS; UV		y	y	y		available	new	1
Wal A.; Klein F.J.; Born G.; Busse L.; Katzner S.	Evaluating Visual Cues Modulates Their Representation in Mouse Visual and Cingulate Cortex	2021	https://www.scopus.com/inward/record.uri?eid=2-s2.0-85104369226&doi=10.1523%2fJNEUROSCI.1828-20.2021&partnerID=40&md5=718d2fdb46758562e81f15a801085aae	[Born, Gregory; Busse, Laura; Katzner, Steffen] Ludwig Maximilians Univ Munchen, Dept Biol 2, Div Neurobiol, D-82152 Martinsried, Germany; [Wal, Alexandra; Klein, Frederike Johanna; Katzner, Steffen] Univ Tubingen, Werner Reichardt Ctr Integrat Neurosci, D-72076 Tubingen, Germany; [Wal, Alexandra; Born, Gregory] Int Max Planck Res Sch, Grad Training Ctr Neurosci, D-72076 Tubingen, Germany; [Born,…	Neurosciences	Neurosciences & Neurology	behavior; mouse vision; prefrontal cortex; task-dependent modulation; visual cortex	SOURCE-DENSITY ANALYSIS; NEURAL MECHANISMS; CORTICAL ACTIVITY; DECISION-MAKING; FRONTAL-CORTEX; LONG-RANGE; LOCOMOTION; SIGNAL; ATTENTION; REWARD	Animals; Cues; Discrimination, Psychological; Female; Gyrus Cinguli; Male; Mice; Mice, Inbred C57BL; Neurons; Reaction Time; Reward; Visual Cortex; Visual Perception; animal experiment; anterior cingulate; article; male; mouse; nerve cell; nonhuman; prefrontal cortex; receptive field; reward; visual cortex; animal; association; C57BL mouse; cingulate gyrus; cytology; female; physiology; reaction …	y	n		higher processing		databases	2
Caves, EM; De Busserolles, F; Kelley, LA	Sex differences in behavioural and anatomical estimates of visual acuity in the green swordtail, Xiphophorus helleri	2021	http://dx.doi.org/10.1242/jeb.243420	[Caves, Eleanor M.; Kelley, Laura A.] Univ Exeter, Ctr Ecol & Conservat, Penryn TR10 9FE, England; [Caves, Eleanor M.] Univ Calif Santa Barbara, Dept Ecol Evolut & Marine Biol, Santa Barbara, CA 93106 USA; [de Busserolles, Fanny] Univ Queensland, Queensland Brain Inst, Brisbane, Qld 4072, Australia	Biology; Zoology	Life Sciences & Biomedicine - Other Topics; Zoology	Visual signal; Retinal topography; Spatial resolution; Sensory ecology; Optomotor	GANGLION-CELL LAYER; CORAL-REEF FISH; FEMALE PREFERENCE; POECILIA-RETICULATA; OPTOMOTOR RESPONSE; SPATIAL-RESOLUTION; RETINAL TOPOGRAPHY; COMPOUND EYES; BODY-SIZE; R PACKAGE		y	y	n	detection		databases	1
Hayashi, K; Ikemoto, T; Ueno, T; Arai, YCP; Shimo, K; Nishihara, M; Suzuki, S; Ushida, T	Higher pain rating results in lower variability of somatosensory cortex activation by painful mechanical stimuli: An fMRI study	2016	http://dx.doi.org/10.1016/j.clinph.2016.01.008	[Hayashi, Kazuhiro; Ikemoto, Tatsunori; Arai, Young-Chang P.; Shimo, Kazuhiro; Nishihara, Makoto; Ushida, Takahiro] Aichi Med Univ, Ctr Multidisciplinary Pain, 1-1 Yazako Karimata, Nagakute, Aichi 4801195, Japan; [Hayashi, Kazuhiro] Nagoya Univ Hosp, Dept Rehabil, Nagoya, Aichi, Japan; [Ikemoto, Tatsunori; Shimo, Kazuhiro; Ushida, Takahiro] Aichi Med Univ, Inst Phys Fitness Sports Med & Rehabil, …	Clinical Neurology; Neurosciences	Neurosciences & Neurology	Pain rating; Repeatability; Pain perception; Brain activity	ANTERIOR CINGULATE CORTEX; CORTICAL REPRESENTATION; SUBJECTIVE EXPERIENCE; BRAIN ACTIVITY; INTENSITY; PERCEPTION; DIMENSION; HEAT		n			human		databases	1
Maertens, M; Pollmann, S	fMRI reveals a common neural substrate of illusory and real contours in V1 after perceptual learning	2005	http://dx.doi.org/10.1162/089892905774597209	Otto Von Guericke Univ, Magdeburg, Germany	Neurosciences; Psychology, Experimental	Neurosciences & Neurology; Psychology		PRIMARY VISUAL-CORTEX; FALSE DISCOVERY RATE; EVENT-RELATED FMRI; SPATIAL ATTENTION; PSYCHOMETRIC FUNCTION; FUNCTIONAL-ANATOMY; BRAIN ACTIVITY; TEXTURE-DISCRIMINATION; TIME COURSES; AREAS		y	n		human		databases	1
Mu, N; Tang, JC; Zhao, J; Fu, QC; Ma, YF; Tang, R; Dong, WX	Caterpillar Responses to Gustatory Stimuli in Potato Tuber Moths: Electrophysiological and Behavioral Insights	2023	http://dx.doi.org/10.3390/life13112174	[Mu, Ni; Tang, Jia-Cai; Zhao, Jing; Dong, Wen-Xia] Yunnan Agr Univ, Coll Plant Protect, State Key Lab Conservat & Utilizat Bioresources Yu, Kunming 650201, Peoples R China; [Fu, Qi-Chun] Plant Protect & Quarantine Stn Daguan Cty Yunnan P, Daguan 657400, Peoples R China; [Ma, Yan-Fen] Dehong Teachers Coll, Dept Agron & Biol Sci, Mangshi 678400, Peoples R China; [Tang, Rui] Guangdong Acad Sci, Inst…	Biology; Microbiology	Life Sciences & Biomedicine - Other Topics; Microbiology	potato tuber moth; single sensillum recording; gustation; feeding	LEPIDOPTERA-NOCTUIDAE LARVAE; TANNIC-ACID; INSECT CONTROL; TOBACCO LEAF; TASTE; PERCEPTION; MECHANISMS; NICOTINE; SURVIVAL; SUGARS		y	n		not choice		databases	1	y
CHUPRIKOVA, NI	REACTION-TIME AND INTELLIGENCE - WHY ARE THEY CORRELATING - (CONCERNING BRAIN DISCRIMINATIVE ABILITY)	1995			Psychology, Educational	Psychology				n			human		databases	1
Spears, N; Yazdanparast, A	Revealing obstacles to the consumer imagination	2014	http://dx.doi.org/10.1016/j.jcps.2014.01.003	[Spears, Nancy] Univ N Texas, Dept Mkt & Logist, Coll Business, Denton, TX 76203 USA; [Yazdanparast, Atefeh] Univ Evansville, Schroeder Family Sch Business Adm, Dept Mkt, Evansville, IN 47722 USA	Business; Psychology, Applied	Business & Economics; Psychology	Consumer imagination; Episodic and semantic memory	PERCEIVED OWNERSHIP; HAPTIC INFORMATION; COGNITIVE LOAD; PRODUCT; IMAGERY; BEHAVIOR; TOUCH; ASSOCIATIONS; INTENTIONS; CONFIDENCE		n			human		databases	1
Ertl, M; Klaus, M; Mast, FW; Brandt, T; Dieterich, M	Spectral fingerprints of correct vestibular discrimination of the intensity of accelerations	2020	http://dx.doi.org/10.1016/j.neuroimage.2020.117015	[Ertl, M.; Klaus, M.; Mast, F. W.] Univ Bern, Dept Psychol, Fabrikstr 8, CH-3012 Bern, Switzerland; [Ertl, M.; Dieterich, M.] Ludwig Maximilians Univ Munchen, Dept Neurol, Munich, Germany; [Brandt, T.; Dieterich, M.] Ludwig Maximilians Univ Munchen, German Ctr Vertigo & Balance Disorders IFBLMU DSG, Munich, Germany; [Dieterich, M.] Munich Cluster Syst Neurol SyNergy, Munich, Germany; [Brandt, T.]…	Neurosciences; Neuroimaging; Radiology, Nuclear Medicine & Medical Imaging	Neurosciences & Neurology; Radiology, Nuclear Medicine & Medical Imaging	Vestibular stimulation; Vestibular perception; Vestibular evoked potentials; Inter trial phase clustering (ITPC); Inter site phase clustering (ISPC); Decision-making; Theta oscillations; Sensation perception transition; Cluster-based permutation test	ANTERIOR CINGULATE CORTEX; INTRAPARIETAL AREA; DECISION; NEURONS; BRAIN; EEG; PERCEPTION; DYNAMICS; COMMUNICATION; OSCILLATIONS		y	n		human		databases	1
Jenson, D; Saltuklaroglu, T	Dynamic auditory contributions to error detection revealed in the discrimination of Same and Different syllable pairs	2022	http://dx.doi.org/10.1016/j.neuropsychologia.2022.108388	[Jenson, David] Washington State Univ, Elson S Floyd Coll Med, Dept Speech & Hearing Sci, Spokane, WA USA; [Saltuklaroglu, Tim] Univ Tennessee, Hlth Sci Ctr, Coll Hlth Profess, Dept Audiol & Speech Pathol, Knoxville, TN USA; [Jenson, David] HSB 125X,412 E Spokane Falls Blvd, Spokane, WA 99202 USA	Behavioral Sciences; Neurosciences; Psychology, Experimental	Behavioral Sciences; Neurosciences & Neurology; Psychology	EEG; Sensorimotor; Internal models; Working memory; Speech-induced suppression; Analysis by synthesis	SHORT-TERM-MEMORY; UNDERLYING FEEDBACK-CONTROL; PHONOLOGICAL SIMILARITY; SPEECH PRODUCTION; WORKING-MEMORY; MU RHYTHM; CORTEX RESPONSES; PHASE COHERENCE; SENSORIMOTOR MU; SEX-DIFFERENCES		n			human		databases	1
Meyners, M; Carr, BT; Kunert, J	Equivalence and non-inferiority tests using replicated discrimination and preference data	2023	http://dx.doi.org/10.1111/joss.12882	[Meyners, Michael] Procter & Gamble Serv GmbH, Schwalbach Am Taunus, Germany; [Carr, B. Thomas] Carr Consulting, Wilmette, IL USA; [Carr, B. Thomas] Charles Sturt Univ, Wagga Wagga, NSW, Australia; [Kunert, Joachim] Univ Dortmund, Fak Stat, Dortmund, Germany; [Meyners, Michael] Procter & Gamble Serv GmbH, Sulzbacher Str 40, D-65824 Schwalbach Am Taunus, Germany	Food Science & Technology	Food Science & Technology		DIFFERENCE; ABSENCE		y	n		not behavioural		databases	1	y
Rai, N; Premji, A; Tommerdahl, M; Nelson, AJ	Continuous theta-burst rTMS over primary somatosensory cortex modulates tactile perception on the hand	2012	http://dx.doi.org/10.1016/j.clinph.2011.09.026	[Rai, N.; Premji, A.; Nelson, A. J.] Univ Waterloo, Dept Kinesiol, Waterloo, ON N2L 3G1, Canada; [Tommerdahl, M.] Univ N Carolina, Chapel Hill, NC 27515 USA	Clinical Neurology; Neurosciences	Neurosciences & Neurology	Continuous theta-burst TMS; Cortical Metrics device; Primary somatosensory cortex; Temporal acuity; Spatial acuity; Tactile perception; Cortical excitability	TRANSCRANIAL MAGNETIC STIMULATION; TEMPORAL DISCRIMINATION THRESHOLD; STIMULUS-DRIVEN SYNCHRONIZATION; CORTICAL RECEPTIVE-FIELDS; MEDIAN NERVE-STIMULATION; MULTIPLE-POINT STIMULI; EVOKED POTENTIALS; SPATIAL DISCRIMINATION; SUSTAINED INCREASE; EXCITABILITY		y	n		human		databases	1
Semelidou, O; Acevedo, SF; Skoulakis, EMC	Accessing Olfactory Habituation in Drosophila melanogaster with a T-maze Paradigm	2019	http://dx.doi.org/10.21769/BioProtoc.3259	[Semelidou, Ourania; Acevedo, Summer F.; Skoulakis, Efthimios M. C.] Biomed Sci Res Ctr Alexander Fleming, Inst Basic Biomed Res, Div Neurosci, Vari, Greece; [Semelidou, Ourania] Univ Crete, Sch Med, Iraklion, Greece	Biology	Life Sciences & Biomedicine - Other Topics	Olfactory habituation; D. melanogaster; Drosophila; Habituation; Olfaction	JUMP REFLEX HABITUATION; MUTATION		y	n		no axis		databases	1
Creupelandt, C; D'Hondt, F; de Timary, P; Falagiarda, F; Collignon, O; Maurage, P	Selective visual and crossmodal impairment in the discrimination of anger and fear expressions in severe alcohol use disorder	2020	http://dx.doi.org/10.1016/j.drugalcdep.2020.108079	[Creupelandt, Coralie; de Timary, Philippe; Maurage, Pierre] UCLouvain, Psychol Sci Res Inst IPSY, Louvain Expt Psychopathol Res Grp UCLEP, B-1348 Louvain La Neuve, Belgium; [Creupelandt, Coralie; de Timary, Philippe; Falagiarda, Federica; Collignon, Olivier; Maurage, Pierre] UCLouvain, Inst Neurosci IoNS, B-1348 Louvain La Neuve, Belgium; [D'Hondt, Fabien] Univ Lille, Lille Neurosci & Cognit, U1…	Substance Abuse; Psychiatry	Substance Abuse; Psychiatry	Crossmodal integration; Emotion; Multimodal; Gating	EMOTIONAL FACIAL EXPRESSION; AUDIOVISUAL INTEGRATION; SOCIAL COGNITION; INTERPERSONAL PROBLEMS; RECOGNITION; DEPENDENCE; DEFICITS; PERCEPTION; VOICES; FACES		n			human		databases	1
Correa, A; Nobre, AC	Spatial and temporal acuity of visual perception can be enhanced selectively by attentional set	2008	http://dx.doi.org/10.1007/s00221-008-1429-2	[Correa, Angel] Univ Granada, Dept Psicologia Expt Fisiologia Comportamiento, Granada 18011, Spain; [Nobre, Anna C.] Univ Oxford, Dept Expt Psychol, Oxford OX1 3UD, England	Neurosciences	Neurosciences & Neurology	attention; set; time perception; space perception; visual acuity	LATERAL PREMOTOR CORTEX; WORKING-MEMORY; TIME; SPACE; INTERFERENCE; INFORMATION; TASKS; TAU		y	n		human		databases	1
Krug, K; Curnow, TL; Parker, AJ	Defining the V5/MT neuronal pool for perceptual decisions in a visual stereo-motion task	2016	http://dx.doi.org/10.1098/rstb.2015.0260	[Krug, Kristine; Curnow, Tamara L.; Parker, Andrew J.] Univ Oxford, Dept Physiol Anat & Genet, Parks Rd, Oxford OX1 3PT, England	Biology	Life Sciences & Biomedicine - Other Topics	Rhesus monkey; primate; visual cortex; extrastriate; binocular disparity	CHOICE-RELATED ACTIVITY; AREA-MT; CORTICAL AREA; MACAQUE MT; PSYCHOPHYSICAL PERFORMANCE; SINGLE NEURONS; V1 NEURONS; SIGNALS; RESPONSES; MONKEY		y	n		detection		databases	1
Lawless, HT	Descriptive analysis of complex odors: reality, model or illusion?	1999	http://dx.doi.org/10.1016/S0950-3293(98)00052-4	Cornell Univ, Dept Food Sci, Ithaca, NY 14853 USA	Food Science & Technology	Food Science & Technology	odors; descriptive analysis; complex; models	TASTE STIMULI; WINE AROMA; QUALITY; SINGULARITY; THRESHOLDS; EXPERT		y	n		human		databases	1
Tigerholm, J; Hoberg, TN; Bronnum, D; Vittinghus, M; Frahm, KS; Morch, CD	Small and large cutaneous fibers display different excitability properties to slowly increasing ramp pulses	2020	http://dx.doi.org/10.1152/jn.00629.2019	[Hoberg, Tatiana Nielson; Bronnum, Dorthe; Vittinghus, Mette; Frahm, Ken Steffen; Morch, Carsten Dahl] Aalborg Univ, Dept Hlth Sci & Technol, Ctr Sensory Motor Interact SMI, Aalborg, Denmark; [Tigerholm, Jenny; Frahm, Ken Steffen; Morch, Carsten Dahl] Aalborg Univ, Integrat Neurosci Grp, Ctr Neuroplast & Pain CNAP, Dept Hlth Sci & Technol, Aalborg, Denmark; [Bronnum, Dorthe] North Denmark Reg Hos…	Neurosciences; Physiology	Neurosciences & Neurology; Physiology	accommodation; multicompartmental model; nerve fiber excitability; perception threshold tracking technique; voltage-gated ion channels	LONG-TERM POTENTIATION; ROOT GANGLION NEURONS; NERVE-FIBERS; MEMBRANE-PROPERTIES; K+ CHANNELS; RAT; SKIN; ACCOMMODATION; STIMULATION; ACTIVATION		n			not behavioural		databases	1
Lunghi, C; Alais, D	Touch Interacts with Vision during Binocular Rivalry with a Tight Orientation Tuning	2013	http://dx.doi.org/10.1371/journal.pone.0058754	[Lunghi, Claudia] Univ Florence, Dept Neurosci, Florence, Italy; [Lunghi, Claudia] CNR, Inst Neurosci, Pisa, Italy; [Alais, David] Univ Sydney, Sch Psychol, Sydney, NSW 2006, Australia	Multidisciplinary Sciences	Science & Technology - Other Topics		PRIMARY VISUAL-CORTEX; SPATIAL-FREQUENCY; CATEGORICAL PERCEPTION; TACTILE; DISCRIMINATION; ATTENTION; MOTION; REPRESENTATION; INFORMATION; ACTIVATION		n			irrelevant		databases	1
Salinas, E	Context-dependent selection of visuomotor maps	2004	http://dx.doi.org/10.1186/1471-2202-5-47	Wake Forest Univ, Bowman Gray Sch Med, Dept Neurobiol & Anat, Winston Salem, NC 27157 USA	Neurosciences	Neurosciences & Neurology		NEURONAL-ACTIVITY; PERCEPTUAL DECISION; PARIETAL; ATTENTION; RESPONSES; GAIN; TRANSFORMATIONS; REPRESENTATION; ASSOCIATIONS; INFORMATION		y	n		not behavioural		databases	1	y
Frandsen, LW; Dijksterhuis, G; Brockhoff, P; Nielsen, JH; Martens, M	Subtle differences in milk: comparison of an analytical and an affective test	2003	http://dx.doi.org/10.1016/S0950-3293(03)00013-2	Royal Vet & Agr Univ, Dept Dairy & Food Sci, Sensory Sci Grp, DK-1870 Frederiksberg, Denmark; Royal Vet & Agr Univ, Dept Math & Phys, DK-1870 Frederiksberg, Denmark; Res Ctr Foulum, Danish Inst Agr Sci, Dept Food Sci, Tjele, Denmark	Food Science & Technology	Food Science & Technology	milk; descriptive analysis; authenticity test; implicit learning	IMPLICIT MEMORY; ODORS; FLAVOR; FAT; PREFERENCES; PERCEPTION; STIMULI; PRIMACY		n			human		databases	1
Yang, YJ; Wang, XZ; Liu, Y; Fu, Q; Tian, CX; Wu, CL; Shi, HT; Yuan, ZH; Tan, SX; Liu, SK; Gao, DY; Dunham, R; Liu, ZJ	Transcriptome analysis reveals enrichment of genes associated with auditory system in swimbladder of channel catfish	2018	http://dx.doi.org/10.1016/j.cbd.2018.04.004	[Yang, Yujia; Wang, Xiaozhu; Liu, Yang; Fu, Qiang; Tian, Changxu; Wu, Chenglong; Shi, Huitong; Yuan, Zihao; Tan, Suxu; Liu, Shikai; Gao, Dongya; Dunham, Rex] Auburn Univ, Sch Fisheries Aquaculture & Aquat Sci, Fish Mol Genet & Biotechnol Lab, Auburn, AL 36849 USA; [Liu, Zhanjiang] Syracuse Univ, Coll Art & Sci, Dept Biol, Syracuse, NY 13244 USA	Biochemistry & Molecular Biology; Genetics & Heredity	Biochemistry & Molecular Biology; Genetics & Heredity	Swimbladder; Fish; Auditory system; Transcriptome; Genome	DOMINANT DEAFNESS; GLUTAMATE RECEPTORS; HEARING; EXPRESSION; FISH; SENSITIVITY; MUTATIONS; STIMULATION; ANNOTATION; GASBLADDER		n			irrelevant		databases	1
Breer, H	Sense of smell: recognition and transduction of olfactory signals	2003	http://dx.doi.org/10.1042/bst0310113	Univ Hohenheim, Inst Physiol, D-70593 Stuttgart, Germany	Biochemistry & Molecular Biology	Biochemistry & Molecular Biology	G-protein-coupled receptor; olfactory neuron; second messenger	ODORANT RECEPTORS; VOMERONASAL NEURONS; EXPRESSION; TRP2; DISCRIMINATION; EPITHELIUM; RESPONSES; PATHWAY; ORGAN; MICE		n			irrelevant		databases	1
Sayah, DN; Asaad, K; Hanssens, JM; Giraudet, G; Faubert, J	Myopes Show Greater Visually Induced Postural Responses Than Emmetropes	2016	http://dx.doi.org/10.1167/iovs.15-17478	[Sayah, Diane N.; Asaad, Kristin; Hanssens, Jean-Marie; Giraudet, Guillaume; Faubert, Jocelyn] Univ Montreal, Ecole Optometrie, Montreal, PQ H3C 3J7, Canada; [Giraudet, Guillaume] Essilor Canada Ltd, Montreal, PQ, Canada	Ophthalmology	Ophthalmology	postural control; optical distortion; interindividual; sensory-motor	PERIPHERAL DEFOCUS; SINGLE-VISION; FALLS; BLUR		n			human		databases	1
MATTHEWS, G; DAVIES, DR; HOLLEY, PJ	EXTROVERSION, AROUSAL AND VISUAL SUSTAINED ATTENTION - THE ROLE OF RESOURCE AVAILABILITY	1990	http://dx.doi.org/10.1016/0191-8869(90)90029-Q	UNIV ASTON, PHARMACEUT GRP, BIRMINGHAM B4 7ET, W MIDLANDS, ENGLAND	Psychology, Social	Psychology				y	n		human		databases	1	y
Clark, JP; O'Malley, MK	Defining Allowable Stimulus Ranges for Position and Force Controlled Cutaneous Cues	2023	http://dx.doi.org/10.1109/TOH.2023.3286306	[Clark, Janelle P.] Univ Massachusetts, Dept Comp Sci, Lowell, MA 01851 USA; [O'Malley, Marcia K.] Rice Univ, Dept Mech Engn, Houston, TX 77251 USA	Computer Science, Cybernetics	Computer Science	Tactile perception; haptic feedback; wearable devices; psychophysics; discrimination; detection; skin stretch; indentation; normal cues; tangential cues; position control; force control	SKIN STRETCH; SENSORY FEEDBACK; HAPTIC DISPLAY; PERCEPTION; PRESSURE; HAND		y	n		human		databases	1	y
Neher, T; Brookes, T; Rumsey, F	A hybrid technique for validating unidimensionality of perceived variation in a spatial auditory stimulus set	2006		Univ Surrey, Inst Sound Recording, Surrey GU2 7XH, England	Acoustics; Engineering, Multidisciplinary	Acoustics; Engineering		SOUND QUALITY; CONCERT-HALLS; PREFERENCE; TESTS		n			irrelevant		databases	1
Sil'kis, IG	Possible mechanisms for the effects of neuromodulators on the perception of time intervals	2012	http://dx.doi.org/10.1134/S1819712412020109	[Sil'kis, I. G.] Russian Acad Sci, Inst Higher Nervous Act & Neurophysiol, Moscow, Russia	Neurosciences	Neurosciences & Neurology	time perception; neuromodulators; striatum; prefrontal cortex; synaptic plasticity	GANGLIA-THALAMOCORTICAL CIRCUIT; BASAL GANGLIA; TEMPORAL DISCRIMINATION; SYNAPTIC PLASTICITY; MODIFICATION RULES; MESSENGER-RNA; DOPAMINE D-1; MODULATION; CAFFEINE; DURATION		y	n		theoretical		databases	1
Liu, YF; Li, B; Xi, PC; Lv, XD; Zhang, L; Liu, ZQ; Huang, Q; Tang, RY; He, JP; Chen, LY; Lang, YR	Neuromorphic transcutaneous electrical nerve stimulation (nTENS) induces efficient tactile-related cortical networks in forearm amputees	2023	http://dx.doi.org/10.1007/s11431-022-2351-7	[Liu, YaFei; Li, Bo; Xi, PengCheng; He, JiPing] Beijing Inst Technol, Sch Mechatron Engn, Beijing 100081, Peoples R China; [Huang, Qiang; He, JiPing; Chen, LuYao; Lang, YiRan] Bejing Adv Innovat Ctr Intelligent Robots & Syst, Beijing 100081, Peoples R China; [Lv, XiaoDan] Hubei Univ Automot Technol, Inst Automot Engineers, Shiyan 442000, Peoples R China; [Zhang, Lin] Beijjing Union Univ, Special …	Engineering, Multidisciplinary; Materials Science, Multidisciplinary	Engineering; Materials Science	nTENS; EEG; cortical functional network; tactile perception; forearm amputees	PERCEPTION; DYNAMICS		n			human		databases	1	y
Howell, LA; Harris, RBS; Clarke, C; Youngblood, BD; Ryan, DH; Gilbertson, TA	The effects of restraint stress on intake of preferred and nonpreferred solutions in rodents	1999		Pennington Biomed Res Ctr, Baton Rouge, LA 70808 USA	Psychology, Biological; Behavioral Sciences	Psychology; Behavioral Sciences	restraint stress; taste preference; ingestive behavior; rats; hamsters	UNPREDICTABLE MILD STRESS; CORTICOTROPIN-RELEASING FACTOR; SACCHARIN PREFERENCE; SUCROSE CONSUMPTION; ANIMAL-MODEL; WATER-INTAKE; RATS; TASTE; ANTIDEPRESSANT; ANTAGONISTS		n			irrelevant		databases	1
Bauer, M; Akam, T; Joseph, S; Freeman, E; Driver, J	Does visual flicker phase at gamma frequency modulate neural signal propagation and stimulus selection?	2012	http://dx.doi.org/10.1167/12.4.5	[Bauer, Markus; Driver, Jon] UCL, Wellcome Trust Ctr Neuroimaging, London WC1N 3BG, England; [Bauer, Markus; Joseph, Sabine; Driver, Jon] UCL, UCL Inst Cognit Neurosci, London WC1N 3BG, England; [Akam, Thomas; Joseph, Sabine] UCL, UCL Inst Neurol, London WC1N 3BG, England; [Freeman, Elliot] City Univ London, Inst Psychol, London EC1V 0HB, England	Ophthalmology	Ophthalmology	visual flicker phase; gamma frequency; neural signal propagation	NEURONAL SYNCHRONY; OSCILLATORY RESPONSES; ATTENTIONAL SELECTION; NETWORK OSCILLATIONS; LATERAL INTERACTIONS; BAND ACTIVITY; CORTEX; MECHANISM; BINDING; COMPETITION		n			irrelevant		databases	1
Perl, E; Shufman, E; Vas, A; Luger, S; Steiner, JE	Taste- and odor-reactivity in heroin addicts	1997		HEBREW UNIV JERUSALEM, FAC MED DENT, DEPT ORAL BIOL, IL-91120 JERUSALEM, ISRAEL; JERUSALEM INST TREATMENT SUBSTANCE ABUSE, JERUSALEM, ISRAEL; TALBIEH MENTAL HLTH CTR, JERUSALEM, ISRAEL	Psychiatry	Psychiatry		GUSTATORY STIMULI; BEHAVIORAL DISPLAYS; RATS; RESPONSES; MORPHINE; PUPS		n			human		databases	1
Plath, M; Schlupp, I; Parzefall, J; Riesch, R	Female choice for large body size in the cave molly, Poecilia mexicana (Poeciliidae, Teleostei):: influence of species- and sex-specific cues	2007	http://dx.doi.org/10.1163/156853907781890931	Univ Oklahoma, Dept Zool, Norman, OK 73019 USA; Univ Potsdam, Inst Biochem & Biol, Unit Evolut Biol & Systemat Zool, D-14476 Potsdam, Germany; Univ Hamburg, Biozent Grindel, Dept Behav, D-20146 Hamburg, Germany	Behavioral Sciences; Zoology	Behavioral Sciences; Zoology	cave fish; sensory shift; sexual selection; species recognition; mate choice	DWELLING ATLANTIC MOLLIES; MATING PREFERENCES; CHEMICAL CUES; MATE CHOICE; RECOGNITION; SURFACE; HARASSMENT; FISH; CONSPECIFICS; SWORDTAILS		y	y	y		unavailable	databases	1	y
ROLLS, ET; BAYLIS, LL	GUSTATORY, OLFACTORY, AND VISUAL CONVERGENCE WITHIN THE PRIMATE ORBITOFRONTAL CORTEX	1994		UNIV CALIF SAN DIEGO, DEPT PSYCHOL 0109, LA JOLLA, CA 92093 USA; UNIV OXFORD, DEPT EXPTL PSYCHOL, OXFORD OX1 3UD, ENGLAND	Neurosciences	Neurosciences & Neurology	MULTIMODAL CONVERGENCE; CHEMOSENSORY; PERCEPTION; FEEDING; ORBITOFRONTAL CORTEX; FRONTAL LOBE	SUPERIOR TEMPORAL SULCUS; ALERT CYNOMOLGUS MONKEY; MACAQUE MONKEY; RHESUS-MONKEY; SINGLE NEURONS; FRONTAL-LOBE; RESPONSES; DISCRIMINATION; CONNECTIONS; STIMULATION		n			higher processing		databases	1
Hoehl, K; Schoenberger, GU; Busch-Stockfisch, M	Water quality and taste sensitivity for basic tastes and metallic sensation	2010	http://dx.doi.org/10.1016/j.foodqual.2009.06.007	[Hoehl, Karolin; Busch-Stockfisch, Mechthild] Univ Appl Sci Hamburg, Fac Life Sci, Dept Nutr & Home Econ, D-21033 Hamburg, Germany; [Hoehl, Karolin; Schoenberger, Gesa U.] Dr Rainer Wild Stiftung, Fdn Healthy Nutr, D-69123 Heidelberg, Germany	Food Science & Technology	Food Science & Technology	Taste sensitivity; Thresholds; Basic tastes; Metallic sensation; Deionized water; Spring water; Tap water	THRESHOLD-SENSITIVITY; NACL THRESHOLDS; PERCEPTION; AGE; STIMULATION; OLFACTION; COPPER; HEALTH; SALTS; SMELL		n			human		databases	1
Boubenec, Y; Claverie, LN; Shulz, DE; Debregeas, G	An Amplitude Modulation/Demodulation Scheme for Whisker-Based Texture Perception	2014	http://dx.doi.org/10.1523/JNEUROSCI.0534-14.2014	[Boubenec, Yves; Shulz, Daniel E.] CNRS, Unite Neurosci Informat & Complexite, UPR 3293, F-91198 Gif Sur Yvette, France; [Claverie, Laure Nayelie; Debregeas, Georges] UPMC Univ Paris 06, Sorbonne Univ, Lab Jean Perrin, UMR 8237, F-75005 Paris, France; [Claverie, Laure Nayelie; Debregeas, Georges] CNRS, Lab Jean Perrin, UMR 8237, F-75005 Paris, France	Neurosciences	Neurosciences & Neurology	biomechanics; rat; resonance; somatosensory cortex; tactile; whiskers	VIBRATION; MOTION; SYSTEM		n			theoretical		databases	1
Techawachirakul, M; Pathak, A; Calvert, GA	That sounds healthy! Audio and visual frequency differences in brand sound logos modify the perception of food healthfulness	2022	http://dx.doi.org/10.1016/j.foodqual.2022.104544	[Techawachirakul, Monin; Calvert, Gemma Anne] Nanyang Technol Univ, Nanyang Business Sch, Singapore, Singapore; [Techawachirakul, Monin] Thammasat Univ, Dept Psychol, Bangkok, Thailand; [Pathak, Abhishek] Univ Dundee, Sch Business, Dundee, Scotland	Food Science & Technology	Food Science & Technology	Crossmodal correspondence; Sonic logos; Food healthfulness; Frequency; Tempo; Sensory branding	ACOUSTIC PITCH; FLUENCY		n			human		databases	1
Neri, P	Feature binding in zebrafish	2012	http://dx.doi.org/10.1016/j.anbehav.2012.06.005	Univ Aberdeen, Inst Med Sci, Aberdeen AB25 2ZD, Scotland	Behavioral Sciences; Zoology	Behavioral Sciences; Zoology	Danio rerio; feature conjunction; shoaling; vision; zebrafish	DIRECTION-SELECTIVE NEURONS; BIOLOGICAL MOTION; NEURAL MECHANISMS; ADULT ZEBRAFISH; VISUAL-STIMULI; DANIO-RERIO; PERCEPTION; VISION; FISH; INFORMATION		y	n		no axis		databases	1
Stettler, DD; Axel, R	Representations of Odor in the Piriform Cortex	2009	http://dx.doi.org/10.1016/j.neuron.2009.09.005	[Stettler, Dan D.; Axel, Richard] Columbia Univ, Coll Phys & Surg, Dept Neurosci, New York, NY 10032 USA; [Stettler, Dan D.; Axel, Richard] Columbia Univ, Coll Phys & Surg, Howard Hughes Med Inst, New York, NY 10032 USA	Neurosciences	Neurosciences & Neurology		OLFACTORY CORTEX; GLOMERULAR LAYER; EVOKED ACTIVITY; ORGANIZATION; MAP; EXPRESSION; SPARSE; BULB; DISCRIMINATION; TOPOGRAPHY		n			irrelevant		databases	1
Otto, KJ; Rousche, PJ; Kipke, DR	Cortical microstimulation in auditory cortex of rat elicits best-frequency dependent behaviors	2005	http://dx.doi.org/10.1088/1741-2560/2/2/005	[Otto, Kevin J.; Kipke, Daryl R.] Univ Michigan, Dept Biomed Engn, Ann Arbor, MI 48109 USA; [Rousche, Patrick J.] Univ Illinois, Dept Bioengn, Chicago, IL 60607 USA	Engineering, Biomedical; Neurosciences	Engineering; Neurosciences & Neurology				y	n		bisection		databases	1	y
Lebovich, L; Yunerman, M; Scaiewicz, V; Loewenstein, Y; Rokni, D	Paradoxical relationship between speed and accuracy in olfactory figure-background segregation	2021	http://dx.doi.org/10.1371/journal.pcbi.1009674	[Lebovich, Lior; Loewenstein, Yonatan; Rokni, Dan] Hebrew Univ Jerusalem, Edmond & Lily Safra Ctr Brain Sci, Jerusalem, Israel; [Yunerman, Michael; Scaiewicz, Viviana; Rokni, Dan] Hebrew Univ Jerusalem, Sch Med & IMRIC, Dept Med Neurobiol, Jerusalem, Israel; [Loewenstein, Yonatan] Hebrew Univ Jerusalem, Alexander Silberman Inst Life Sci, Jerusalem, Israel; [Loewenstein, Yonatan] Hebrew Univ Jerus…	Biochemical Research Methods; Mathematical & Computational Biology	Biochemistry & Molecular Biology; Mathematical & Computational Biology		COCKTAIL PARTY; LATERAL INHIBITION; DIFFUSION-MODEL; ODOR MAP; BULB; TIME; REPRESENTATIONS; DISCRIMINATION; RESPONSES; MIXTURES		y	n		detection		databases	1
Pardo-Vazquez, JL; Leboran, V; AcuÃ±a, C	Neural Correlates of Decisions and Their Outcomes in the Ventral Premotor Cortex	2008	http://dx.doi.org/10.1523/JNEUROSCI.3396-08.2008	[Acuna, Carlos] Univ Santiago de Compostela, E-15705 Santiago De Compostela, Spain; Complejo Hosp Univ, Dept Fisiol, E-15705 Santiago De Compostela, Spain	Neurosciences	Neurosciences & Neurology	ventral premotor cortex; working memory; decision-making; errors; single neural activity; monkeys	ANTERIOR CINGULATE CORTEX; PERCEPTUAL DECISION; CORTICOSPINAL PROJECTIONS; CORTICAL CONNECTIONS; PREFRONTAL CORTEX; NEURONAL-ACTIVITY; BRAIN ACTIVATION; VISUAL GUIDANCE; THALAMIC INPUTS; PARIETAL CORTEX		n			higher processing		databases	1
France, SJ; Rosner, BS; Hansen, PC; Calvin, C; Talcott, JB; Richardson, AJ; Stein, JF	Auditory frequency discrimination in adult developmental dyslexics	2002	http://dx.doi.org/10.3758/BF03195783	Univ Oxford, Oxford, England	Psychology; Psychology, Experimental	Psychology		READING-DISABILITY; SPEECH SOUNDS; SENSITIVITY; IMPAIRMENT; PERCEPTION; RESOLUTION; DEFICITS; APHASIA; ABILITY		n			human		databases	1
BOOTH, DA; FREEMAN, RPJ	DISCRIMINATIVE FEATURE INTEGRATION BY INDIVIDUALS	1993	http://dx.doi.org/10.1016/0001-6918(93)90068-3		Psychology, Experimental	Psychology		PREFERENCE		n			higher processing		databases	1
Lee, N; Kirtley, AT; Pressman, IS; Jirik, KJ; Koucoulas, D; Mason, AC	Developing a Phonotaxis Performance Index to Uncover Signal Selectivity in Walking Phonotaxis	2019	http://dx.doi.org/10.3389/fevo.2019.00334	[Lee, Norman; Kirtley, Alexander T.; Pressman, Isaiah S.; Jirik, Karina J.] St Olaf Coll, Dept Biol, Northfield, MN 55057 USA; [Koucoulas, Dean; Mason, Andrew C.] Univ Toronto Scarborough, Dept Biol Sci, Integrat Behav & Neurosci Grp, Scarborough, ON, Canada	Ecology	Environmental Sciences & Ecology	sound localization; song recognition; no-choice paradigm; phonotaxis index; signal preference; tethered walking phonotaxis	FLY ORMIA-OCHRACEA; FEMALE MATE CHOICE; CRICKET SONG STRUCTURE; PARASITOID FLY; FIELD CRICKETS; CALLING-SONG; ACOUSTIC COMMUNICATION; PATTERN-RECOGNITION; ORIENTING PARASITOIDS; KATYDIDS ORTHOPTERA		y	n		no directional preference		databases	1
Pho, GN; Goard, MJ; Woodson, J; Crawford, B; Sur, M	Task-dependent representations of stimulus and choice in mouse parietal cortex	2018	http://dx.doi.org/10.1038/s41467-018-05012-y	[Pho, Gerald N.; Goard, Michael J.; Woodson, Jonathan; Crawford, Benjamin; Sur, Mriganka] MIT, Dept Brain & Cognit Sci, E25-618, Cambridge, MA 02139 USA; [Pho, Gerald N.; Goard, Michael J.; Woodson, Jonathan; Crawford, Benjamin; Sur, Mriganka] MIT, Picower Inst Learning & Memory, 77 Massachusetts Ave, Cambridge, MA 02139 USA; [Pho, Gerald N.] Harvard Univ, Dept Organism & Evolutionary Biol, Cambr…	Multidisciplinary Sciences	Science & Technology - Other Topics		LATERAL INTRAPARIETAL AREA; VISUAL-CORTEX; PERCEPTUAL DECISION; CLUSTERED DATA; NEURONAL-ACTIVITY; NEURAL BASIS; BEHAVIOR; MONKEY; CONNECTIONS; TOPOGRAPHY		y	n		no axis		databases	1	y
Abeywickrema, S; Ginieis, R; Oey, I; Perry, T; Keast, RSJ; Peng, M	Taste but not smell sensitivities are linked to dietary macronutrient composition	2023	http://dx.doi.org/10.1016/j.appet.2022.106385	[Abeywickrema, Sashie; Ginieis, Rachel; Oey, Indrawati; Peng, Mei] Univ Otago, Dept Food Sci, Sensory Neurosci Lab, Dunedin, New Zealand; [Oey, Indrawati; Peng, Mei] Riddet Inst, Palmerston North, New Zealand; [Perry, Tracy] Univ Otago, Div Sci, Dunedin, New Zealand; [Keast, Russell S. J.] Deakin Univ, Sch Exercise & Nutr Sci, Melbourne, Australia; [Peng, Mei] Dept Food Sci, POB 56, Dunedin 9054,…	Behavioral Sciences; Nutrition & Dietetics	Behavioral Sciences; Nutrition & Dietetics	Sensitivity; Discriminability; Olfaction; Gustation; Macronutrient intake; Obesity	ORAL FAT PERCEPTION; BODY-MASS INDEX; CARBOHYDRATE INTAKE; FOOD-INTAKE; SENSORY PERCEPTION; OLFACTORY FUNCTION; OLDER-ADULTS; WEIGHT-LOSS; OBESE; PREFERENCE		y	n		human		databases	1	y
Calcus, A; Deltenre, P; Hoonhorst, I; Collet, G; Markessis, E; Colin, C	MMN and P300 are both modulated by the featured/featureless nature of deviant stimuli	2015	http://dx.doi.org/10.1016/j.clinph.2014.11.020	[Calcus, A.; Deltenre, P.; Collet, G.; Colin, C.] Univ Libre Bruxelles, Ctr Res Cognit & Neurosci, Unite Rech Neurosci Cognit, B-1050 Brussels, Belgium; [Calcus, A.; Deltenre, P.; Hoonhorst, I.; Markessis, E.; Colin, C.] Univ Libre Bruxelles, CHU Brugmann, Lab Neurophysiol Sensorielle & Cognit, B-1050 Brussels, Belgium; [Calcus, A.] FNRS, Brussels, Belgium; [Markessis, E.] Inst Libre Marie Haps, …	Clinical Neurology; Neurosciences	Neurosciences & Neurology	Mismatch negativity; P300; Frequency modulation; Auditory sensory memory; Auditory feature detection; Fresh-afferent hypothesis	MISMATCH NEGATIVITY MMN; EVENT-RELATED POTENTIALS; LATENCY; MEMORY; HABITUATION; PERCEPTION; FREQUENCY; BRAIN; P3A		n			irrelevant		databases	1
Iguchi, Y; Hoshi, Y; Nemoto, M; Taira, M; Hashimoto, I	Co-activation of the secondary somatosensory and auditory cortices facilitates frequency discrimination of vibrotactile stimuli	2007	http://dx.doi.org/10.1016/j.neuroscience.2007.06.004	Tokyo Inst Psychiat, Integrated Neurosci Res Team, Setagaya Ku, Tokyo 156, Japan; Nihon Univ, Grad Sch Med Sci, Adv Med Res Ctr, Div Appl Syst Neurosci Itabashi Ku, Tokyo 1738610, Japan; Kanazawa Inst Technol, Nonoichi, Ishikawa 921, Japan	Neurosciences	Neurosciences & Neurology	somatosensory evoked magnetic fields; discrimination task; vibrotactile stimuli; auditory feedback; acoustic imagery; tactile information processing	TASK-RELEVANT MODULATION; SENSORY GATING SYSTEM; MULTISENSORY CONVERGENCE; AUDIOTACTILE INTERACTION; ASSOCIATION CORTEX; MAGNETIC-FIELDS; ATTENTION; ACTIVATION; VIBRATION; AREAS		y	n		human		databases	1
Yanagisawa, H	Free-Energy Model of Emotion Potential: Modeling Arousal Potential as Information Content Induced by Complexity and Novelty	2021	http://dx.doi.org/10.3389/fncom.2021.698252	[Yanagisawa, Hideyoshi] Univ Tokyo, Dept Mech Engn, Design Engn Lab, Tokyo, Japan	Mathematical & Computational Biology; Neurosciences	Mathematical & Computational Biology; Neurosciences & Neurology	emotion; free energy; bayes; gaussian generative models; arousal; uncertainty	AESTHETIC PREFERENCE; PRINCIPLE; UNCERTAINTY; ENTROPY; BRAIN		n			human		databases	1
Benwell, CSY; Coldea, A; Harvey, M; Thut, G	Low pre-stimulus EEG alpha power amplifies visual awareness but not visual sensitivity	2022	http://dx.doi.org/10.1111/ejn.15166	[Benwell, Christopher S. Y.] Univ Dundee, Sch Social Sci, Div Psychol, Dundee, Scotland; [Coldea, Andra; Harvey, Monika; Thut, Gregor] Univ Glasgow, Inst Neurosci & Psychol, Ctr Cognit Neuroimaging, Glasgow, Lanark, Scotland	Neurosciences	Neurosciences & Neurology	alpha; EEG; oscillations; perceptual awareness	OSCILLATIONS; PHASE; PERCEPTION; EXCITABILITY; MECHANISM; REFLECT; RHYTHMS; BIAS		n			higher processing		databases	1
Lavie, N; Beck, DM; Konstantinou, N	Blinded by the load: attention, awareness and the role of perceptual load	2014	http://dx.doi.org/10.1098/rstb.2013.0205	[Lavie, Nilli] UCL, Inst Cognit Neurosci, London, England; [Beck, Diane M.] Univ Illinois, Dept Psychol, Urbana, IL 61801 USA; [Beck, Diane M.] Univ Illinois, Beckman Inst, Urbana, IL 61801 USA; [Konstantinou, Nikos] Univ Cyprus, Ctr Appl Neurosci, Nicosia, Cyprus	Biology	Life Sciences & Biomedicine - Other Topics	attention; conscious visual awareness; perceptual load; change blindness; inattentional blindness; contrast response function	SELECTIVE ATTENTION; VISUAL-CORTEX; MODULATES RESPONSES; FMRI; SEE; DISCRIMINATION; CONSCIOUSNESS; DISTRACTORS; COMPETITION; ACTIVATION		n			higher processing		databases	1
BÃ¤ss, P; Jacobsen, T; SchrÃ¶ger, E	Suppression of the auditory N1 event-related potential component with unpredictable self-initiated tones: Evidence for internal forward models with dynamic stimulation	2008	http://dx.doi.org/10.1016/j.ijpsycho.2008.06.005	[Baess, Pamela; Jacobsen, Thomas; Schroeger, Erich] Univ Leipzig, Inst Psychol 1, D-04103 Leipzig, Germany	Psychology, Biological; Neurosciences; Physiology; Psychology; Psychology, Experimental	Psychology; Neurosciences & Neurology; Physiology	Self-initiated sounds; Auditory cortex; Forward model; EEG; N1	COROLLARY DISCHARGE; SPEECH; CORTEX; BRAIN; PERCEPTION; RESPONSES		n			irrelevant		databases	1
LaBarbera, K; Nelson, PB; Bee, MA	Mate choice and the 'opposite miss' to Weber's law: proportional processing governs signal preferences in a treefrog	2020	http://dx.doi.org/10.1016/j.anbehav.2020.08.014	[LaBarbera, Katie; Bee, Mark A.] Univ Minnesota, Dept Ecol Evolut & Behav, St Paul, MN 55108 USA; [Nelson, Peggy B.] Univ Minnesota, Speech Language Hearing Sci, St Paul, MN 55108 USA; [Bee, Mark A.] Univ Minnesota, Grad Program Neurosci, St Paul, MN 55108 USA	Behavioral Sciences; Zoology	Behavioral Sciences; Zoology	acoustic communication; gray treefrog; Hyla chrysoscelis; mate choice; proportional processing; sexual selection; signal evolution; Weber's law	AWAY SEXUAL SELECTION; GRAY TREEFROG; AUDITORY MIDBRAIN; CALL DURATION; INTENSITY DISCRIMINATION; SPATIAL RELEASE; MATING-BEHAVIOR; HYLA-VERSICOLOR; EVOLUTION; FROGS		y	y	y	duplicate	available	databases	1
Park, D; Park, Y	The characteristic of image quality perception of elderly group: according to the comparison with adult group	2018	http://dx.doi.org/10.1080/15980316.2018.1476272	[Park, DaEun; Park, YungKyung] Ewha Womans Univ, Coll Art & Design, Color Design, 52 Ewhayeodae Gil, Seoul 03760, South Korea	Materials Science, Multidisciplinary	Materials Science	Aging; image quality; perception; vision; color attributes	NATURAL SCENES; RHESUS-MONKEY; VISUAL-CORTEX; COLOR IMAGES; MEMORY; OBJECTS; LAYER; FMRI		n			human		databases	1
Zernicki, B	Affective percept and voluntary action: A hypothesis	2002		M Nencki Inst Expt Biol, Dept Neurophysiol, PL-02093 Warsaw, Poland	Neurosciences	Neurosciences & Neurology	affective percept; affective image; affective plasticity; appetite; behavioral voluntary action; cognitive percept; conscience; decision making; displeasure; fear; internal voluntary action; pain; pleasure	PREFRONTAL CORTEX; ORBITOFRONTAL CORTEX; BRAIN; NEURONS; TASTE; RESPONSES; FOOD; AMYGDALA; PLEASURE; EMOTION		n			irrelevant		databases	1
Kuroki, S; Yokosaka, T; Watanabe, J	Sub-Second Temporal Integration of Vibro-Tactile Stimuli: Intervals between Adjacent, Weak, and Within-Channel Stimuli Are Underestimated	2017	http://dx.doi.org/10.3389/fpsyg.2017.01295	[Kuroki, Scinob; Yokosaka, Takumi; Watanabe, Junji] NTT Corp, NTT Commun Sci Labs, Atsugi, Kanagawa, Japan	Psychology, Multidisciplinary	Psychology	time perception; temporal judgment; grouping; somatotopy; vibro-tactile	PERCEIVED DURATION; VIBROTACTILE MASKING; VOLUNTARY ACTION; TIME; FREQUENCY; PERCEPTION; ORDER; DISCRIMINATION; SIMULTANEITY; INTENSITY		n			irrelevant		databases	1
Pheasant, RJ; Fisher, MN; Watts, GR; Whitaker, DJ; Horoshenkov, KV	The importance of auditory-visual interaction in the construction of 'tranquil space'	2010	http://dx.doi.org/10.1016/j.jenvp.2010.03.006	[Pheasant, Robert J.; Watts, Greg R.; Horoshenkov, Kirill V.] Univ Bradford, Sch Engn Design & Technol, Bradford BD7 1DP, W Yorkshire, England; [Fisher, Mark N.] Univ Leeds, Sch Geog, Leeds LS2 9JT, W Yorkshire, England; [Whitaker, David J.] Univ Bradford, Sch Life Sci, Bradford BD7 1DP, W Yorkshire, England	Environmental Studies; Psychology, Multidisciplinary	Environmental Sciences & Ecology; Psychology	Tranquillity; Uni modal stimuli; Bi modal stimuli; Loudness; Soundscape	URBAN; PREFERENCE		n			irrelevant		databases	1
Ponjavic-Conte, KD; Dowdall, JR; Hambrook, DA; Luczak, A; Tata, MS	Neural correlates of auditory distraction revealed in theta-band EEG	2012	http://dx.doi.org/10.1097/WNR.0b013e3283505ac6	[Ponjavic-Conte, Karla D.; Hambrook, Dillon A.; Luczak, Artur; Tata, Matthew S.] Univ Lethbridge, Dept Neurosci, Lethbridge, AB T1K 3M4, Canada; [Dowdall, Jarrod R.] Max Planck Inst Brain Res, Dept Neurophysiol, D-60496 Frankfurt, Germany	Neurosciences	Neurosciences & Neurology	attention; auditory perception; distraction; EEG; EEG phase desynchronization; event-related potentials; N1; phase locking; power; theta	TRANSIENT SPATIAL ATTENTION; EVENT-RELATED POTENTIALS; SELECTIVE ATTENTION; DYNAMICS; COMPONENTS; COHERENCE; MECHANISM; CORTEX; BRAIN		n			irrelevant		databases	1
[truncated: 3,188 more rows]

## Sheet: review
Authors	Title	Year	Link	Addresses	WoS.Categories	WoS.Research.Areas	Author.Keywords	WoS.Keywords	Scopus.Keywords	final_decision	rejection_reason	data	Source	Reference_no
[truncated: 39 more rows]
